# Supplementary material for: Histone H3 Lysine 4 and 27 Trimethylation Landscape of Human Alzheimer’s Disease
Source: Cells. 2022 Feb 19;11(4):734. doi: 10.3390/cells11040734 (PMC8870338; doi:10.3390/cells11040734)
Supplement: Supplementary file 1 [file cells-11-00734-s001.zip]

Archive with 3 entries (2 files):
- cells-1566238 supplementary copy/
- cells-1566238 supplementary copy/cells-1566238 supplementary.pdf
- cells-1566238 supplementary copy/Supplementary Table_S2.xlsx
