# Supplementary material for: Histone H3 Lysine 4 and 27 Trimethylation Landscape of Human Alzheimer’s Disease
Source: Cells. 2022 Feb 19;11(4):734. doi: 10.3390/cells11040734 (PMC8870338; doi:10.3390/cells11040734)
Supplement: Supplementary file 1 [file cells-11-00734-s001.zip › cells-1566238 supplementary copy/Supplementary Table_S2.xlsx]

## Sheet: Enriched_sites
seqnames	start	end	width	strand	width.1	strand.1	Conc	Conc_Severe	Conc_Control	Fold	p.value	FDR	annotation	geneChr	geneStart	geneEnd	geneLength	geneStrand	geneId	transcriptId	distanceToTSS
chr5	148786457	148789227	2771	*	2772	*	7.63916	8.33417	6.87159	1.46258	8.11555e-10	7.03798e-06	Promoter (<=1kb)	5	148786440	148812399	25960	1	MIR143HG	NR_027180	17
chr6	1610172	1614841	4670	*	4671	*	8.49996	9.03644	7.98478	1.05166	8.65927e-08	0.000206618	Promoter (<=1kb)	6	1610681	1614129	3449	1	FOXC1	NM_001453	0
chr21	9850009	9853089	3081	*	3082	*	6.52204	7.07026	5.9905	1.07976	1.02615e-07	0.000227216	Distal Intergenic	21	9826203	9826263	61	1	MIR3687	NR_037458	23806
chr2	91793064	91795637	2574	*	2575	*	6.46699	6.99062	5.9694	1.02123	1.34216e-07	0.000253993	Distal Intergenic	2	91824709	91847975	23267	2	LOC654342	NR_027238	52338
chr1	234912658	234918905	6248	*	6249	*	8.03875	8.53634	7.57566	0.960681	2.10865e-07	0.000296724	Distal Intergenic	1	234859789	234867390	7602	1	LOC100506810	NR_038856	52869
chr19	47123131	47125423	2293	*	2294	*	6.09825	6.6724	5.52935	1.14305	2.24084e-07	0.000299944	Promoter (2-3kb)	19	47123725	47128354	4630	2	PTGIR	NM_000960	2931
chr6	97010857	97013097	2241	*	2242	*	6.17112	6.87343	5.39003	1.4834	2.39755e-07	0.00031328	Promoter (<=1kb)	6	97010424	97064512	54089	1	FHL5	NM_020482	433
chr1	1292284	1294549	2266	*	2267	*	7.13088	7.62425	6.67324	0.951013	3.28618e-07	0.000383714	Promoter (<=1kb)	1	1288071	1293915	5845	2	MXRA8	NM_032348	0
chr1	32041384	32043835	2452	*	2453	*	7.53827	8.0674	7.03321	1.03419	4.16833e-07	0.000416813	Promoter (<=1kb)	1	32042086	32053287	11202	1	TINAGL1	NM_001204414	0
chr17	21303506	21306500	2995	*	2996	*	7.03426	7.4404	6.68179	0.758613	4.31507e-07	0.000416813	Promoter (1-2kb)	17	21308448	21320482	12035	1	KCNJ18	NM_001194958	-1948
chr11	117069172	117073238	4067	*	4068	*	7.71277	8.42999	6.90347	1.52652	4.32163e-07	0.000416813	Promoter (<=1kb)	11	117070040	117075508	5469	1	TAGLN	NM_001001522	0
chr2	91784880	91787585	2706	*	2707	*	6.70004	7.14959	6.29698	0.852608	4.42588e-07	0.00041878	Distal Intergenic	2	91824709	91847975	23267	2	LOC654342	NR_027238	60390
chr1	16471374	16473679	2306	*	2307	*	6.36017	6.80868	5.95837	0.850308	5.09127e-07	0.000458048	Intron (NM_004431/EPHA2, intron 3 of 16)	1	16450832	16482582	31751	2	EPHA2	NM_004431	8903
chr2	189839035	189841795	2761	*	2762	*	6.33503	7.10198	5.42512	1.67686	6.1099e-07	0.000523924	Promoter (<=1kb)	2	189839099	189877472	38374	1	COL3A1	NM_000090	0
chr8	134202873	134205289	2417	*	2418	*	6.02796	6.45842	5.64756	0.810855	6.25496e-07	0.000528111	Promoter (<=1kb)	8	134203282	134243932	40651	1	WISP1	NM_001204869	0
chr1	163170254	163173037	2784	*	2785	*	6.33582	6.93298	5.73236	1.20062	6.50569e-07	0.000540958	Promoter (<=1kb)	1	163112089	163172963	60875	2	RGS5	NM_001195303	0
chr10	90710086	90712355	2270	*	2271	*	6.40203	7.05274	5.71244	1.3403	6.87453e-07	0.000563096	Promoter (<=1kb)	10	90694831	90712580	17750	2	ACTA2	NM_001613	225
chr16	86612357	86613836	1480	*	1481	*	6.1041	6.61314	5.626	0.987137	8.36144e-07	0.000646304	Promoter (<=1kb)	16	86612115	86615304	3190	1	FOXL1	NM_005250	242
chr19	50636761	50640635	3875	*	3876	*	6.76532	7.3225	6.22106	1.10144	8.50978e-07	0.000648634	Promoter (<=1kb)	19	50637002	50637121	120	2	SNAR-B1	NR_024231	0
chr2	91800178	91807378	7201	*	7202	*	8.1285	8.5803	7.72275	0.857547	9.3085e-07	0.000690339	Distal Intergenic	2	91824709	91847975	23267	2	LOC654342	NR_027238	40597
chr6	35326267	35329133	2867	*	2868	*	6.27403	6.67332	5.92924	0.744076	9.68768e-07	0.000691019	Intron (NM_177435/PPARD, intron 2 of 6)	6	35310335	35395968	85634	1	PPARD	NM_006238	15932
chr8	38585477	38588934	3458	*	3459	*	7.87831	8.48041	7.26726	1.21315	1.0527e-06	0.00072215	Promoter (<=1kb)	8	38585704	38710546	124843	1	TACC1	NM_001146216	0
chr1	3227581	3231086	3506	*	3507	*	6.40444	6.87278	5.97844	0.894343	1.20819e-06	0.000780067	Intron (NM_022114/PRDM16, intron 3 of 16)	1	3371147	3397677	26531	1	ARHGEF16	NM_014448	-140061
chr5	149516626	149520045	3420	*	3421	*	6.53213	6.97122	6.14158	0.829638	1.44252e-06	0.000863876	Intron (NM_002609/PDGFRB, intron 1 of 22)	5	149493402	149535422	42021	2	PDGFRB	NM_002609	15377
chr21	46980601	46983104	2504	*	2505	*	6.57843	7.15621	6.00417	1.15204	1.73039e-06	0.000984548	Distal Intergenic	21	46934629	46962385	27757	2	SLC19A1	NM_194255	-18216
chr16	86596900	86605539	8640	*	8641	*	8.58529	9.17813	7.98843	1.1897	2.14799e-06	0.00117174	Promoter (<=1kb)	16	86600857	86602537	1681	1	FOXC2	NM_005251	0
chr3	52865527	52869330	3804	*	3805	*	7.10246	7.67669	6.53346	1.14323	2.16767e-06	0.00117174	Promoter (<=1kb)	3	52867131	52869235	2105	2	MUSTN1	NM_205853	0
chr1	145114777	145118157	3381	*	3382	*	6.82162	7.46244	6.1486	1.31384	2.26897e-06	0.00120894	3' UTR	1	145096407	145116922	20516	1	SEC22B	NM_004892	18370
chr11	104766553	104769593	3041	*	3042	*	6.32871	6.88213	5.78981	1.09232	2.37677e-06	0.0012542	Promoter (<=1kb)	11	104756445	104769397	12953	2	CASP12	NM_001191016	0
chr20	61781360	61784364	3005	*	3006	*	6.25795	6.60944	5.96473	0.644703	2.44501e-06	0.00127376	Distal Intergenic	20	61809852	61809938	87	1	MIR124-3	NR_029670	-25488
chr1	144526798	144531672	4875	*	4876	*	6.83612	7.41454	6.26093	1.15361	2.46026e-06	0.00127376	Distal Intergenic	1	144480746	144521969	41224	2	LOC728875	NR_024584_1	-4829
chr5	72739900	72745233	5334	*	5335	*	7.94057	8.35023	7.58411	0.766124	2.50539e-06	0.00128501	Promoter (<=1kb)	5	72742085	72744352	2268	2	FOXD1	NM_004472	0
chr17	16977112	16979982	2871	*	2872	*	6.06898	6.42317	5.77294	0.650238	3.02384e-06	0.00143727	Exon (NM_015134/MPRIP, exon 2 of 23)	17	16946074	17095962	149889	1	MPRIP	NM_201274	31038
chr1	147243171	147245831	2661	*	2662	*	6.34509	6.89977	5.80438	1.09539	3.03797e-06	0.00143727	Promoter (<=1kb)	1	147228332	147245484	17153	2	GJA5	NM_005266	0
chr17	42871376	42874975	3600	*	3601	*	6.69961	7.10882	6.34366	0.765154	3.12691e-06	0.00145428	Downstream (<1kb)	17	42875816	42907607	31792	2	GJC1	NM_005497	32632
chr3	147121505	147124174	2670	*	2671	*	7.09709	7.65806	6.54738	1.11068	3.21559e-06	0.00147059	Promoter (<=1kb)	3	147103835	147122071	18237	2	ZIC4	NM_001168378	0
chr2	91814690	91819429	4740	*	4741	*	8.30538	8.61685	8.05273	0.564123	3.84628e-06	0.00164909	Distal Intergenic	2	91824709	91847975	23267	2	LOC654342	NR_027238	28546
chr16	3115289	3117157	1869	*	1870	*	6.20262	6.71496	5.72017	0.994799	3.88195e-06	0.00165148	Promoter (<=1kb)	16	3115313	3119668	4356	1	IL32	NM_001012631	0
chr19	39173929	39177147	3219	*	3220	*	6.31703	6.79021	5.88501	0.905204	4.41777e-06	0.00179591	Intron (NM_004924/ACTN4, intron 1 of 20)	19	39138267	39221171	82905	1	ACTN4	NM_004924	35662
chr17	62082234	62084517	2284	*	2285	*	6.02992	6.50892	5.59061	0.918307	4.97468e-06	0.00192261	Promoter (<=1kb)	17	62079955	62084283	4329	2	ICAM2	NM_000873	0
chr1	203444085	203448281	4197	*	4198	*	7.86764	8.34601	7.42912	0.916892	5.14762e-06	0.00193186	Promoter (<=1kb)	1	203444883	203460479	15597	1	PRELP	NM_002725	0
chr1	150539690	150541562	1873	*	1874	*	6.62014	7.00866	6.28729	0.721365	5.31862e-06	0.00195897	Distal Intergenic	1	150547027	150552214	5188	2	MCL1	NM_001197320	10652
chr1	35258216	35261874	3659	*	3660	*	7.46257	7.95557	7.0054	0.950171	6.26044e-06	0.00219315	Promoter (<=1kb)	1	35258599	35261348	2750	1	GJA4	NM_002060	0
chr4	119946725	119949730	3006	*	3007	*	6.2318	6.78048	5.69961	1.08087	6.45681e-06	0.00220093	Exon (NM_001128933/SYNPO2, exon 3 of 4)	4	120056939	120108944	52006	1	MYOZ2	NM_016599	-107209
chr12	86228370	86230933	2564	*	2565	*	6.3369	6.77344	5.94936	0.824086	7.97447e-06	0.0025297	Promoter (<=1kb)	12	86198331	86230318	31988	2	RASSF9	NM_005447	0
chr3	147086097	147090675	4579	*	4580	*	7.06805	7.50974	6.67441	0.835322	8.19495e-06	0.00254234	Distal Intergenic	3	147103835	147110217	6383	2	ZIC4	NR_033118	19542
chr1	144986471	144989996	3526	*	3527	*	7.33108	7.84123	6.85152	0.989714	8.25199e-06	0.00254234	Intron (NM_001198834/PDE4DIP, intron 1 of 43)	1	144851427	144995022	143596	2	PDE4DIP	NM_014644	5026
chr8	142374617	142377736	3120	*	3121	*	6.55479	7.20295	5.86953	1.33342	8.29226e-06	0.00254234	Promoter (<=1kb)	8	142366587	142377365	10779	2	GPR20	NM_005293	0
chr16	66399920	66403573	3654	*	3655	*	7.10581	7.55754	6.70014	0.857391	8.59215e-06	0.00255801	Promoter (<=1kb)	16	66400525	66438689	38165	1	CDH5	NM_001795	0
chr16	87096269	87099625	3357	*	3358	*	6.66826	7.21759	6.13515	1.08245	8.70543e-06	0.00256857	Distal Intergenic	16	87336404	87351026	14623	2	C16orf95	NM_001195125	251401
chr1	172112114	172114751	2638	*	2639	*	6.28567	6.93086	5.60537	1.32549	8.86163e-06	0.00260068	Promoter (<=1kb)	1	172113675	172113784	110	2	MIR199A2	NR_029618	0
chr22	24638489	24641508	3020	*	3021	*	6.82133	7.30841	6.37176	0.93665	9.12537e-06	0.00264974	Promoter (<=1kb)	22	24615622	24641110	25489	2	GGT5	NM_001099781	0
chr17	79700792	79703271	2480	*	2481	*	6.34917	6.72361	6.03165	0.691961	9.27162e-06	0.00267803	Distal Intergenic	17	79679371	79688042	8672	1	SLC25A10	NM_012140	21421
chr8	141726583	141729145	2563	*	2564	*	6.58983	7.06684	6.15302	0.913821	9.59938e-06	0.00271554	Exon (NM_001199649/PTK2, exon 23 of 33)	8	141541264	141645646	104383	2	EIF2C2	NM_012154	-80937
chr19	16178040	16181465	3426	*	3427	*	6.81722	7.58387	5.90795	1.67592	1.14193e-05	0.00310242	Promoter (<=1kb)	19	16178317	16213813	35497	1	TPM4	NM_001145160	0
chr12	165335	169379	4045	*	4046	*	6.84523	7.28122	6.45834	0.82288	1.18733e-05	0.00315621	Distal Intergenic	12	176049	287625	111577	1	IQSEC3	NM_001170738	-6670
chr19	40917303	40919682	2380	*	2381	*	6.34306	6.82589	5.8989	0.926992	1.24217e-05	0.00321559	Promoter (<=1kb)	19	40899671	40919271	19601	2	PRX	NM_020956	0
chr14	106801209	106804544	3336	*	3337	*	6.18301	6.96342	5.24398	1.71944	1.42365e-05	0.00355135	Distal Intergenic	14	106744269	106744966	698	1	LINC00226	NR_033375	56940
chr6	34984675	34987208	2534	*	2535	*	7.01538	7.49766	6.57192	0.925748	1.62977e-05	0.0039752	Exon (NM_015245/ANKS1A, exon 11 of 24)	6	35085849	35109187	23339	2	TCP11	NM_001093728	121979
chr19	46283078	46285762	2685	*	2686	*	7.53756	7.91655	7.21511	0.701444	1.6562e-05	0.0039865	Promoter (<=1kb)	19	46272976	46283861	10886	2	DMPK	NM_001081563	0
chr17	21239315	21242428	3114	*	3115	*	7.03021	7.39926	6.71847	0.680792	1.76668e-05	0.00412757	Distal Intergenic	17	21279699	21323179	43481	1	KCNJ12	NM_021012	-37271
chr17	21315302	21318996	3695	*	3696	*	7.21313	7.61087	6.87007	0.740805	1.8305e-05	0.00418687	5' UTR	17	21308448	21320482	12035	1	KCNJ18	NM_001194958	6854
chr11	354075	356446	2372	*	2373	*	6.38121	6.74787	6.07202	0.675846	1.96826e-05	0.00441758	Distal Intergenic	11	369795	382117	12323	1	B4GALNT4	NM_178537	-13349
chr1	16342279	16345057	2779	*	2780	*	6.74267	7.26381	6.24843	1.01538	2.08763e-05	0.00452125	Promoter (<=1kb)	1	16340523	16345285	4763	2	HSPB7	NM_014424	228
chr15	89583784	89586684	2901	*	2902	*	6.00152	6.57302	5.43651	1.13651	2.15315e-05	0.00458004	Distal Intergenic	15	89631381	89745591	114211	1	ABHD2	NM_007011	-44697
chr1	145057626	145061028	3403	*	3404	*	7.65926	8.0404	7.33448	0.705913	2.38091e-05	0.00496823	Intron (NM_022359/PDE4DIP, intron 1 of 6)	1	144951761	145076186	124426	2	PDE4DIP	NM_022359	15158
chr21	39865620	39869756	4137	*	4138	*	7.07013	7.6367	6.51232	1.12439	2.55309e-05	0.00513263	Promoter (<=1kb)	21	39751950	39870428	118479	2	ERG	NM_001136155	672
chr8	13370724	13373247	2524	*	2525	*	6.49676	6.98758	6.04241	0.945178	2.70712e-05	0.00532497	Promoter (<=1kb)	8	12940872	13372429	431558	2	DLC1	NM_182643	0
chr17	21323452	21327823	4372	*	4373	*	7.47285	7.8303	7.1734	0.656906	2.7304e-05	0.00535158	Distal Intergenic	17	21308448	21320482	12035	1	KCNJ18	NM_001194958	15004
chr16	69958929	69962488	3560	*	3561	*	6.90686	7.40818	6.43892	0.969252	2.81677e-05	0.00545584	Promoter (<=1kb)	16	69958901	69975643	16743	1	WWP2	NM_199424	28
chr17	57914650	57918688	4039	*	4040	*	7.54649	8.13467	6.95669	1.17798	2.83985e-05	0.00546845	Promoter (<=1kb)	17	57918627	57918698	72	1	MIR21	NR_029493	0
chr20	43210687	43213756	3070	*	3071	*	6.64308	7.17509	6.13407	1.04102	2.96864e-05	0.00559859	5' UTR	20	43160436	43247678	87243	1	PKIG	NM_181805	50251
chr6	358441	361430	2990	*	2991	*	6.13378	6.53611	5.78558	0.750533	3.03077e-05	0.0056593	Distal Intergenic	6	391739	411443	19705	1	IRF4	NM_001195286	-30309
chr17	21246701	21251359	4659	*	4660	*	7.57618	7.94283	7.26699	0.675846	3.54758e-05	0.00636246	Distal Intergenic	17	21279699	21323179	43481	1	KCNJ12	NM_021012	-28340
chr16	1583307	1586583	3277	*	3278	*	7.86886	8.33983	7.43959	0.900243	3.66955e-05	0.0064754	Promoter (<=1kb)	16	1583658	1605581	21924	1	TMEM204	NM_024600	0
chr15	65357360	65360863	3504	*	3505	*	7.63731	8.04437	7.28381	0.760552	3.87892e-05	0.0066732	Promoter (<=1kb)	15	65345675	65360388	14714	2	RASL12	NM_016563	0
chr4	186693593	186697136	3544	*	3545	*	6.85254	7.3282	6.41741	0.910787	3.94699e-05	0.00670622	Promoter (<=1kb)	4	186506598	186697066	190469	2	SORBS2	NM_001145673	0
chr11	118529211	118531672	2462	*	2463	*	6.00632	6.37119	5.69902	0.672169	4.21179e-05	0.00696416	Exon (NM_007180/TREH, exon 9 of 15)	11	118528942	118550381	21440	2	TREH	NM_007180	18709
chr14	32901855	32904228	2374	*	2375	*	6.22469	6.713	5.77354	0.939464	4.21428e-05	0.00696416	5' UTR	14	32798479	33302268	503790	1	AKAP6	NM_004274	103376
chr1	145289360	145294108	4749	*	4750	*	6.57414	7.12772	6.03499	1.09273	4.40909e-05	0.00718014	Promoter (<=1kb)	1	145293371	145368684	75314	1	NBPF10	NM_001039703	0
chr7	152099834	152102297	2464	*	2465	*	7.08197	7.46677	6.7532	0.713568	5.38139e-05	0.0081583	Intron (NM_170606/MLL3, intron 1 of 58)	7	151832010	152133090	301081	2	MLL3	NM_170606	30793
chr19	46101115	46105662	4548	*	4549	*	7.96171	8.37072	7.606	0.764725	5.79253e-05	0.00845459	Promoter (<=1kb)	19	46093023	46105466	12444	2	GPR4	NM_005282	0
chr19	41150560	41152921	2362	*	2363	*	6.17991	6.48935	5.92925	0.560101	5.81744e-05	0.00845459	Distal Intergenic	19	41107277	41135725	28449	1	LTBP4	NM_001042545	43283
chr13	100631226	100637522	6297	*	6298	*	9.51901	9.87541	9.22066	0.65475	5.81858e-05	0.00845459	Promoter (<=1kb)	13	100634026	100639019	4994	1	ZIC2	NM_007129	0
chr2	183288429	183292059	3631	*	3632	*	6.8083	7.41073	6.19674	1.21399	6.15112e-05	0.00872283	Intron (NM_005019/PDE1A, intron 1 of 14)	2	183007183	183387253	380071	2	PDE1A	NM_005019	95194
chr17	1914716	1917770	3055	*	3056	*	6.06461	6.46101	5.72306	0.737951	6.5611e-05	0.00910868	Intron (NM_178568/RTN4RL1, intron 1 of 1)	17	1837971	1928178	90208	2	RTN4RL1	NM_178568	10408
chr11	64525947	64527932	1986	*	1987	*	6.57249	6.94813	6.25366	0.694468	6.62372e-05	0.00910868	Promoter (<=1kb)	11	64513861	64528187	14327	2	PYGM	NM_001164716	255
chr15	74465177	74468220	3044	*	3045	*	6.4668	6.96315	6.00533	0.957816	6.6557e-05	0.00910885	Promoter (<=1kb)	15	74466087	74469212	3126	1	ISLR	NM_005545	0
chr6	57516288	57519820	3533	*	3534	*	6.7364	7.14256	6.3839	0.758663	6.9231e-05	0.00931378	Distal Intergenic	6	57182422	57513376	330955	1	PRIM2	NM_000947	333866
chr10	102771968	102774374	2407	*	2408	*	6.20602	6.51191	5.95885	0.553068	7.23656e-05	0.00966284	Exon (NM_001195263/PDZD7, exon 12 of 17)	10	102756864	102767593	10730	1	LZTS2	NM_032429	15104
chr2	91770311	91774276	3966	*	3967	*	7.51382	7.87711	7.2082	0.668913	7.56679e-05	0.00988727	Distal Intergenic	2	91824709	91847975	23267	2	LOC654342	NR_027238	73699
chr20	30430071	30433456	3386	*	3387	*	7.27776	7.76807	6.82405	0.944016	7.70326e-05	0.00997063	Promoter (<=1kb)	20	30432103	30433420	1318	2	FOXS1	NM_004118	0
chr3	155866763	155870047	3285	*	3286	*	6.29076	6.62397	6.01636	0.60761	8.0108e-05	0.0101856	Intron (NM_172160/KCNAB1, intron 1 of 13)	3	155860751	156256927	396177	1	KCNAB1	NM_003471	6012
chr11	68777980	68781589	3610	*	3611	*	8.27866	8.64632	7.96839	0.677928	8.14703e-05	0.0102784	Promoter (<=1kb)	11	68771862	68780850	8989	2	MRGPRF	NM_001098515	0
chr16	86609271	86610717	1447	*	1448	*	6.7252	7.10491	6.40197	0.702939	8.84671e-05	0.0107891	Promoter (1-2kb)	16	86612115	86615304	3190	1	FOXL1	NM_005250	-1398
chr9	130597958	130601681	3724	*	3725	*	6.63008	6.98886	6.32922	0.659641	8.86698e-05	0.0107898	Intron (NM_000118/ENG, intron 2 of 13)	9	130577291	130617047	39757	2	ENG	NM_000118	15366
chr1	2540834	2543591	2758	*	2759	*	6.15079	6.47618	5.8843	0.591879	8.91752e-05	0.0108034	Exon (NM_033467/MMEL1, exon 3 of 24)	1	2522081	2564481	42401	2	MMEL1	NM_033467	20890
chr6	41409291	41411638	2348	*	2349	*	6.02673	6.31708	5.7946	0.522475	9.20396e-05	0.010952	Distal Intergenic	6	41514164	41570122	55959	1	FOXP4	NM_001012426	-102526
chr20	35169081	35172109	3029	*	3030	*	7.90181	8.33385	7.51957	0.814283	9.74441e-05	0.0113299	Promoter (<=1kb)	20	35169887	35178226	8340	1	MYL9	NM_006097	0
chr14	70139126	70142348	3223	*	3224	*	6.14294	6.52886	5.81295	0.715915	0.000100623	0.0115178	Intron (NM_014734/KIAA0247, intron 2 of 5)	14	70078310	70181861	103552	1	KIAA0247	NM_014734	60816
chr1	40102608	40105866	3259	*	3260	*	7.35623	7.77432	6.99015	0.784171	0.000104459	0.0117039	Promoter (<=1kb)	1	40089103	40105348	16246	2	HEYL	NM_014571	0
chr12	123625669	123628585	2917	*	2918	*	6.11999	6.50531	5.79066	0.714654	0.000104765	0.0117097	Distal Intergenic	12	123468027	123594975	126949	2	PITPNM2	NM_020845	-30694
chr19	8416753	8419376	2624	*	2625	*	6.43981	6.74555	6.19278	0.552769	0.000110238	0.0121634	Distal Intergenic	19	8387468	8408146	20679	2	KANK3	NM_198471	-8607
chr5	1102528	1105227	2700	*	2701	*	6.38324	6.72217	6.10299	0.619183	0.000117877	0.0126103	Intron (NM_006598/SLC12A7, intron 1 of 23)	5	1050489	1112172	61684	2	SLC12A7	NM_006598	6945
chr11	7506325	7508458	2134	*	2135	*	6.11808	6.59351	5.68325	0.910259	0.000118917	0.0126488	Promoter (<=1kb)	11	7506600	7532606	26007	1	OLFML1	NM_198474	0
chr11	313446	316732	3287	*	3288	*	7.80711	8.28361	7.37093	0.912687	0.000118928	0.0126488	Promoter (<=1kb)	11	313991	315272	1282	1	IFITM1	NM_003641	0
chr3	149092912	149096105	3194	*	3195	*	6.75121	7.22937	6.31294	0.916424	0.0001192	0.0126532	Promoter (<=1kb)	3	149086805	149095568	8764	2	TM4SF1	NM_014220	0
chr16	1204175	1206557	2383	*	2384	*	6.53717	6.9206	6.20989	0.710709	0.00012322	0.0127111	Promoter (<=1kb)	16	1203241	1271772	68532	1	CACNA1H	NM_021098	934
chr1	145003305	145004625	1321	*	1322	*	6.12354	6.5227	5.7789	0.743805	0.000123782	0.0127451	Intron (NM_001198832/PDE4DIP, intron 3 of 45)	1	144951761	144997111	45351	2	PDE4DIP	NM_001195260	-6194
chr5	180211801	180214397	2597	*	2598	*	6.05147	6.49001	5.66156	0.828453	0.000131085	0.0132975	Distal Intergenic	5	180217541	180230048	12508	2	MGAT1	NM_002406	15651
chr6	372090	375333	3244	*	3245	*	6.35326	6.72158	6.0423	0.679288	0.000135844	0.0136043	Distal Intergenic	6	391739	411443	19705	1	IRF4	NM_001195286	-16406
chr17	76729420	76733247	3828	*	3829	*	7.33868	7.66919	7.06701	0.602174	0.000140102	0.0137546	Intron (NM_004762/CYTH1, intron 1 of 12)	17	76670130	76778376	108247	2	CYTH1	NM_004762	45129
chr4	27513	30233	2721	*	2722	*	6.05845	6.49579	5.66998	0.825811	0.000152969	0.0145241	Distal Intergenic	4	53227	88099	34873	1	ZNF595	NM_182524	-22994
chr19	48828381	48829591	1211	*	1212	*	7.08716	7.42675	6.80624	0.620511	0.000157238	0.0147761	Promoter (<=1kb)	19	48828629	48833810	5182	1	EMP3	NM_001425	0
chr1	110932475	110933938	1464	*	1465	*	6.15526	6.54998	5.81557	0.734408	0.000169679	0.0154942	Promoter (<=1kb)	1	110905473	110933704	28232	2	SLC16A4	NM_001201546	0
chrX	152759577	152762162	2586	*	2587	*	6.97268	7.33371	6.66945	0.664259	0.000171388	0.0155983	Promoter (<=1kb)	23	152760347	152775004	14658	1	BGN	NM_001711	0
chr19	15360448	15363802	3355	*	3356	*	6.69373	7.05791	6.38716	0.670746	0.000182584	0.0163615	Intron (NM_058243/BRD4, intron 11 of 19)	19	15337733	15343858	6126	2	EPHX3	NM_001142886	-16590
chr7	152108458	152113440	4983	*	4984	*	7.9711	8.3292	7.67095	0.658243	0.000201551	0.0172024	Intron (NM_170606/MLL3, intron 1 of 58)	7	151832010	152133090	301081	2	MLL3	NM_170606	19650
chr6	379365	382272	2908	*	2909	*	6.3564	6.75757	6.00952	0.748055	0.000205415	0.0173364	Distal Intergenic	6	391739	411443	19705	1	IRF4	NM_001195286	-9467
chr7	1625903	1629065	3163	*	3164	*	6.16038	6.49948	5.87997	0.619515	0.000207225	0.0173891	Exon (NR_021487/KIAA1908, exon 6 of 6)	7	1609709	1629261	19553	1	KIAA1908	NR_027329	16194
chr7	150690947	150692540	1594	*	1595	*	6.15254	6.58439	5.77052	0.813862	0.000214403	0.0177472	Promoter (<=1kb)	7	150690892	150701023	10132	1	NOS3	NM_001160111	55
chr20	62678143	62680202	2060	*	2061	*	6.29294	6.68731	5.95363	0.73368	0.000232258	0.0186679	Promoter (<=1kb)	20	62679079	62680979	1901	2	SOX18	NM_018419	777
chr17	37052509	37055740	3232	*	3233	*	6.35444	6.7296	6.03613	0.693467	0.000232315	0.0186679	Exon (NM_006148/LASP1, exon 4 of 7)	17	37081421	37085637	4217	1	LOC100505576	NR_038847	-25681
chr1	16928979	16932952	3974	*	3975	*	6.54014	7.01198	6.10979	0.902193	0.000240561	0.0191889	Intron (NM_017940/NBPF1, intron 2 of 28)	1	16890412	16939982	49571	2	NBPF1	NM_017940	7030
chr11	10712240	10715790	3551	*	3552	*	8.20449	8.56432	7.90254	0.661786	0.000241	0.019196	Promoter (<=1kb)	11	10594638	10715121	120484	2	MRVI1	NM_001100167	0
chr12	7067689	7071710	4022	*	4023	*	6.89442	7.23083	6.61675	0.614085	0.000248934	0.0195787	Promoter (1-2kb)	12	7072862	7072929	68	1	MIR200C	NR_029779	-1152
chr19	2587168	2589278	2111	*	2112	*	6.03925	6.38203	5.75506	0.626961	0.00025902	0.0200212	Intron (NM_052847/GNG7, intron 2 of 4)	19	2476123	2478257	2135	1	GADD45B	NM_015675	111045
chr17	40670412	40673874	3463	*	3464	*	6.55399	6.92954	6.23526	0.694288	0.000269263	0.0203701	3' UTR	17	40687951	40696466	8516	1	NAGLU	NM_000263	-14077
chr7	129007608	129011333	3726	*	3727	*	6.90749	7.3021	6.56791	0.734189	0.000269473	0.0203701	Promoter (<=1kb)	7	129007964	129070052	62089	1	AHCYL2	NM_001130723	0
chr10	70845464	70851359	5896	*	5897	*	8.11255	8.48677	7.79526	0.691513	0.000290968	0.0213691	Promoter (<=1kb)	10	70847828	70864567	16740	1	SRGN	NM_002727	0
chr8	97535438	97537854	2417	*	2418	*	6.14215	6.45121	5.89186	0.559356	0.000303927	0.0219179	Intron (NM_002998/SDC2, intron 1 of 4)	8	97505882	97624037	118156	1	SDC2	NM_002998	29556
chr12	15037324	15039242	1919	*	1920	*	6.3991	6.84851	5.99623	0.852276	0.000335461	0.0232209	Promoter (<=1kb)	12	15034115	15038853	4739	2	MGP	NM_000900	0
chr5	36298028	36302777	4750	*	4751	*	8.17732	8.59753	7.80881	0.788716	0.000340763	0.0233764	Promoter (<=1kb)	5	36249104	36302011	52908	2	RANBP3L	NM_001161429	0
chr1	16891145	16893856	2712	*	2713	*	6.35318	6.97895	5.70476	1.27418	0.000344212	0.0235247	Exon (NM_017940/NBPF1, exon 25 of 29)	1	16875409	16875482	74	1	MIR3675	NR_037446	15736
chr22	31487413	31490449	3037	*	3038	*	6.50387	6.84828	6.218	0.630275	0.000344898	0.0235423	Exon (NM_006932/SMTN, exon 10 of 20)	22	31480982	31500610	19629	1	SMTN	NM_001207018	6431
chr9	130666869	130668874	2006	*	2007	*	6.08998	6.43463	5.80386	0.630768	0.000356197	0.0239854	Downstream (1-2kb)	9	130647601	130661871	14271	2	ST6GALNAC6	NM_013443	-4998
chr17	71332927	71334856	1930	*	1931	*	6.11465	6.44642	5.8417	0.604721	0.000363362	0.024249	3' UTR	17	71279763	71308143	28381	2	CDC42EP4	NM_012121	-24784
chr1	53554324	53557756	3433	*	3434	*	6.08764	6.51941	5.70571	0.813699	0.00036461	0.0242543	Exon (NM_006671/SLC1A7, exon 8 of 11)	1	53527885	53551174	23290	1	PODN	NM_001199081	26439
chr20	747890	751176	3287	*	3288	*	6.70744	7.10844	6.36076	0.747683	0.000369597	0.0243792	Promoter (<=1kb)	20	740724	749228	8505	2	C20orf54	NM_033409	0
chr3	180586268	180588580	2313	*	2314	*	6.3335	6.62704	6.09832	0.528721	0.000390848	0.0252647	Distal Intergenic	3	180630234	180700539	70306	1	FXR1	NM_001013438	-41654
chr21	11054860	11057849	2990	*	2991	*	6.50331	6.99841	6.04343	0.95498	0.000400779	0.0256349	3' UTR	21	11020842	11098925	78084	2	BAGE2	NM_182482	41076
chr13	100647783	100650184	2402	*	2403	*	6.45717	6.8407	6.12979	0.710901	0.000404142	0.0257547	Distal Intergenic	13	100634026	100639019	4994	1	ZIC2	NM_007129	13757
chr19	309041	311542	2502	*	2503	*	6.07982	6.51105	5.69852	0.812527	0.00041024	0.0258431	Intron (NM_017550/MIER2, intron 10 of 13)	19	281044	291435	10392	2	PPAP2C	NM_177526	-17606
chr12	52437570	52439676	2107	*	2108	*	6.30262	6.7979	5.84252	0.955376	0.000414749	0.0259753	Intron (NM_001202233/NR4A1, intron 2 of 7)	12	52445186	52453291	8106	1	NR4A1	NM_002135	-5510
chr11	65359612	65361967	2356	*	2357	*	6.30798	6.6211	6.0537	0.5674	0.000416607	0.0260403	Promoter (1-2kb)	11	65360326	65363467	3142	2	KCNK7	NM_005714	1500
chr12	7167709	7169776	2068	*	2069	*	6.05862	6.51368	5.64892	0.864756	0.000417784	0.0260705	Promoter (<=1kb)	12	7167980	7178335	10356	1	C1S	NM_001734	0
chr7	152031847	152034428	2582	*	2583	*	6.15102	6.48567	5.87514	0.610528	0.000426601	0.026259	Intron (NM_170606/MLL3, intron 2 of 58)	7	151832010	152133090	301081	2	MLL3	NM_170606	98662
chr19	11649688	11651792	2105	*	2106	*	6.45439	6.97508	5.96076	1.01432	0.000431767	0.0264307	Promoter (<=1kb)	19	11649579	11661138	11560	1	CNN1	NM_001299	109
chr1	204070004	204073517	3514	*	3515	*	6.39984	6.72518	6.13339	0.59179	0.000439952	0.0266956	Intron (NM_005686/SOX13, intron 1 of 13)	1	204042246	204096871	54626	1	SOX13	NM_005686	27758
chr1	212808730	212811604	2875	*	2876	*	6.14225	6.46029	5.8831	0.577191	0.00044071	0.0266956	Distal Intergenic	1	212797789	212800120	2332	1	FAM71A	NM_153606	10941
chr22	39569711	39572810	3100	*	3101	*	6.7067	6.9975	6.47413	0.523369	0.000441851	0.0267352	Distal Intergenic	22	39526779	39548538	21760	2	CBX7	NM_175709	-21173
chr13	32828445	32831708	3264	*	3265	*	6.18538	6.62512	5.79405	0.831073	0.00044494	0.0268333	Exon (NM_023037/FRY, exon 51 of 61)	13	32877908	32886091	8184	2	ZAR1L	NM_001136571	54383
chr11	65892256	65895361	3106	*	3107	*	6.38822	6.68981	6.14523	0.544571	0.000456605	0.0270902	Intron (NM_018026/PACS1, intron 1 of 23)	11	65837824	66012218	174395	1	PACS1	NM_018026	54432
chr16	3999316	4002842	3527	*	3528	*	6.40185	6.77209	6.08883	0.683263	0.00047394	0.0276113	Distal Intergenic	16	3775056	3930121	155066	2	CREBBP	NM_004380	-69195
chr17	41186157	41189206	3050	*	3051	*	6.4213	6.71481	6.18613	0.528686	0.000489807	0.0281901	Distal Intergenic	17	41177258	41184058	6801	1	RND2	NM_005440	8899
chr1	153516899	153518604	1706	*	1707	*	6.41353	6.85599	6.01898	0.837005	0.00049651	0.0283287	Promoter (<=1kb)	1	153516095	153518282	2188	2	S100A4	NM_019554	0
chr1	16330829	16334137	3309	*	3310	*	6.82421	7.31735	6.36687	0.950482	0.000503385	0.0285096	Promoter (<=1kb)	1	16330731	16333184	2454	1	C1orf64	NM_178840	98
chr19	39165463	39167850	2388	*	2389	*	6.08115	6.46822	5.74989	0.71833	0.000505956	0.028561	Intron (NM_004924/ACTN4, intron 1 of 20)	19	39138267	39221171	82905	1	ACTN4	NM_004924	27196
chr4	66573	68356	1784	*	1785	*	6.20498	6.59739	5.86784	0.729548	0.000517024	0.0287902	Intron (NM_182524/ZNF595, intron 3 of 5)	4	53277	156490	103214	1	ZNF718	NM_001039127	13296
chr19	47230056	47232898	2843	*	2844	*	6.14124	6.51518	5.82425	0.690932	0.000519913	0.0287902	Exon (NM_001039877/STRN4, exon 7 of 18)	19	47177573	47220384	42812	2	PRKD2	NM_016457	-9672
chr19	15309449	15312056	2608	*	2609	*	6.96277	7.3653	6.61435	0.750951	0.000523736	0.0289156	Promoter (<=1kb)	19	15270444	15311792	41349	2	NOTCH3	NM_000435	0
chr19	5967386	5969679	2294	*	2295	*	6.19307	6.53953	5.90507	0.634461	0.000525801	0.0289719	Intron (NM_003624/RANBP3, intron 1 of 16)	19	5916152	5978320	62169	2	RANBP3	NM_003624	8641
chr17	45982319	45986481	4163	*	4164	*	6.64662	6.95919	6.39288	0.566319	0.000527855	0.0290558	Intron (NM_003110/SP2, intron 1 of 6)	17	45973516	46006323	32808	1	SP2	NM_003110	8803
chr9	138971395	138973890	2496	*	2497	*	6.09056	6.47985	5.75687	0.722985	0.000532104	0.0292018	Intron (NM_144653CC2, intron 1 of 5)	9	138898383	138987131	88749	2	NACC2	NM_144653	13241
chr9	75766650	75769622	2973	*	2974	*	6.6717	7.14719	6.23678	0.91041	0.00055267	0.0298236	Promoter (<=1kb)	9	75766781	75785307	18527	1	ANXA1	NM_000700	0
chr4	190588858	190591724	2867	*	2868	*	7.16487	7.51971	6.86815	0.651556	0.000556023	0.0299219	Distal Intergenic	4	190394299	190396344	2046	1	HSP90AA4P	NR_036692	194559
chr9	139459721	139463139	3419	*	3420	*	6.22153	6.61536	5.88281	0.732547	0.000584237	0.0308001	Distal Intergenic	9	139440625	139440711	87	2	MIR4674	NR_039821	-19010
chr2	133035845	133038824	2980	*	2981	*	6.23088	6.61922	5.89822	0.720997	0.000598913	0.0311744	Distal Intergenic	2	132905164	133015542	110379	2	ANKRD30BL	NR_027020	-20303
chr20	60594540	60597189	2650	*	2651	*	6.12888	6.43	5.88635	0.543655	0.000642995	0.0325231	Intron (NM_003185/TAF4, intron 1 of 14)	20	60549854	60640866	91013	2	TAF4	NM_003185	43677
chr17	80560400	80564048	3649	*	3650	*	6.53602	6.862	6.26893	0.593064	0.000652552	0.0327686	3' UTR	17	80572438	80606411	33974	2	WDR45L	NM_019613	42363
chr19	5630026	5632446	2421	*	2422	*	6.00167	6.38116	5.67868	0.702481	0.0006854	0.0335389	Intron (NM_001201338/SAFB, intron 2 of 20)	19	5623046	5668489	45444	1	SAFB	NR_037699	6980
chr16	28548435	28550923	2489	*	2490	*	7.65034	7.95889	7.40055	0.558343	0.000691983	0.0337823	Promoter (<=1kb)	16	28548662	28550495	1834	2	NUPR1	NM_001042483	0
chr20	30071781	30074281	2501	*	2502	*	6.25047	6.56818	5.99164	0.576541	0.000712007	0.034241	Promoter (<=1kb)	20	30073581	30075377	1797	1	LINC00028	NR_024358	0
chr17	79949432	79950776	1345	*	1346	*	6.15602	6.43791	5.93194	0.505966	0.000712523	0.034241	Intron (NM_001251888/ASPSCR1, intron 4 of 16)	17	79935426	79975282	39857	1	ASPSCR1	NR_045351	14006
chr4	190540548	190541985	1438	*	1439	*	6.04851	6.43997	5.71243	0.727545	0.000715487	0.0342934	Distal Intergenic	4	190394299	190396344	2046	1	HSP90AA4P	NR_036692	146249
chr7	30789322	30793450	4129	*	4130	*	6.48444	6.96995	6.03688	0.933067	0.000746074	0.0349356	Promoter (<=1kb)	7	30791751	30797218	5468	1	INMT	NM_001199219	0
chr22	38464754	38466888	2135	*	2136	*	6.00596	6.29529	5.7748	0.520498	0.000789848	0.0361827	Exon (NM_001039583/PICK1, exon 6 of 13)	22	38453262	38471708	18447	1	PICK1	NM_012407	11492
chr19	48216144	48218029	1886	*	1887	*	7.2273	7.55741	6.95604	0.601371	0.000806785	0.0367744	Promoter (<=1kb)	19	48216601	48246391	29791	1	EHD2	NM_014601	0
chr12	6228447	6233754	5308	*	5309	*	7.30425	7.6946	6.96939	0.72521	0.00081555	0.0370038	Promoter (<=1kb)	12	6058040	6233836	175797	2	VWF	NM_000552	82
chr21	39875921	39879661	3741	*	3742	*	6.52994	6.89253	6.22506	0.667473	0.000874346	0.0384376	Intron (NM_001243432/ERG, intron 3 of 11)	21	39751950	39870428	118479	2	ERG	NM_182918	-5493
chr22	36762475	36767443	4969	*	4970	*	7.2438	7.60379	6.94166	0.662133	0.00089848	0.0389791	Intron (NM_002473/MYH9, intron 1 of 40)	22	36677323	36784063	106741	2	MYH9	NM_002473	16620
chr4	1729079	1731806	2728	*	2729	*	6.28916	6.6463	5.99003	0.656271	0.00092391	0.0394494	Exon (NM_006342/TACC3, exon 4 of 16)	4	1723217	1746905	23689	1	TACC3	NM_006342	5862
chr3	46447001	46450171	3171	*	3172	*	6.59083	6.89656	6.34381	0.552746	0.000927909	0.0395677	Promoter (<=1kb)	3	46448721	46451014	2294	1	CCRL2	NM_003965	0
chr22	25465664	25467660	1997	*	1998	*	6.03336	6.53855	5.56034	0.978211	0.00093013	0.0396316	Intron (NM_001145206/KIAA1671, intron 4 of 10)	22	25498384	25508659	10276	2	LOC100128531	NR_038941	40999
chr6	1604350	1608603	4254	*	4255	*	8.30827	8.65643	8.01852	0.637905	0.000947533	0.040058	Promoter (2-3kb)	6	1610681	1614129	3449	1	FOXC1	NM_001453	-2078
chr5	169813981	169817090	3110	*	3111	*	7.22294	7.6052	6.89695	0.708253	0.000961324	0.0401266	Promoter (<=1kb)	5	169805167	169816638	11472	2	KCNMB1	NM_004137	0
chr1	238647558	238649460	1903	*	1904	*	6.06249	6.59748	5.54938	1.0481	0.000975387	0.04043	Promoter (<=1kb)	1	238643684	238649317	5634	2	LOC339535	NR_015407	0
chr15	69098332	69101315	2984	*	2985	*	6.32675	6.61836	6.09341	0.524956	0.000987793	0.0405801	Promoter (<=1kb)	15	69096160	69099440	3281	2	ANP32A-IT1	NR_026808	0
chr3	186819081	186820435	1355	*	1356	*	6.12086	6.40908	5.89076	0.518315	0.000987884	0.0405801	Distal Intergenic	3	186838741	186857263	18523	2	RPL39L	NM_052969	36828
chr19	15374534	15377757	3224	*	3225	*	6.4607	6.79396	6.18625	0.607706	0.000992427	0.0407058	Exon (NM_058243/BRD4, exon 5 of 20)	19	15348301	15391262	42962	2	BRD4	NM_058243	13505
chr14	94577133	94580245	3113	*	3114	*	6.93334	7.35513	6.56302	0.792107	0.000999766	0.0407631	Promoter (<=1kb)	14	94577079	94583033	5955	1	IFI27	NM_005532	54
chr21	44751250	44753847	2598	*	2599	*	6.17253	6.49921	5.90472	0.594489	0.00102446	0.0413401	Distal Intergenic	21	44834398	44847002	12605	2	SIK1	NM_173354	93155
chr22	50730994	50732927	1934	*	1935	*	6.4899	6.84082	6.19727	0.643546	0.00105868	0.0421619	Intron (NM_012401/PLXNB2, intron 2 of 36)	22	50713408	50746001	32594	2	PLXNB2	NM_012401	13074
chr6	11213761	11216543	2783	*	2784	*	6.12909	6.41192	5.90412	0.507807	0.00109707	0.0428217	Exon (NM_006403/NEDD9, exon 2 of 7)	6	11183531	11232915	49385	2	NEDD9	NM_006403	16372
chr1	109913229	109915700	2472	*	2473	*	6.50467	6.79297	6.2745	0.518475	0.00111371	0.0432142	Intron (NM_001205228/SORT1, intron 1 of 19)	1	109852188	109935979	83792	2	SORT1	NM_001205228	20279
chr16	10652102	10653489	1388	*	1389	*	6.05017	6.334	5.82425	0.509751	0.00113724	0.0434585	Intron (NM_001424/EMP2, intron 1 of 4)	16	10622279	10674539	52261	2	EMP2	NM_001424	21050
chr1	27337258	27340138	2881	*	2882	*	7.53261	7.81712	7.30605	0.511077	0.00114248	0.0434585	Promoter (<=1kb)	1	27331511	27339333	7823	2	FAM46B	NM_052943	0
chr1	150583572	150586581	3010	*	3011	*	6.23662	6.64818	5.87802	0.770158	0.00115353	0.043639	Distal Intergenic	1	150594599	150601609	7011	2	ENSA	NM_207045	15028
chr1	7208749	7211886	3138	*	3139	*	6.22259	6.50561	5.99745	0.508161	0.00118832	0.0444636	Intron (NM_015215/CAMTA1, intron 4 of 22)	1	6845384	7829766	984383	1	CAMTA1	NM_015215	363365
chr6	33738120	33740428	2309	*	2310	*	6.28612	6.60341	6.02771	0.575701	0.00118945	0.0444665	3' UTR	6	33738990	33754719	15730	2	LEMD2	NM_001143944	14291
chr19	607289	611818	4530	*	4531	*	7.03886	7.33393	6.80219	0.531737	0.00122494	0.0450202	Exon (NM_001194/HCN2, exon 4 of 8)	19	589893	617159	27267	1	HCN2	NM_001194	17396
chr10	116152944	116155750	2807	*	2808	*	6.11962	6.42434	5.87359	0.550744	0.00125547	0.0455086	Intron (NM_001001936/AFAP1L2, intron 1 of 18)	10	116054583	116164515	109933	2	AFAP1L2	NM_001001936	8765
chr7	807015	809212	2198	*	2199	*	6.14077	6.57189	5.75959	0.812303	0.0012729	0.0457729	Intron (NM_017802/HEATR2, intron 8 of 12)	7	588834	767313	178480	2	PRKAR1B	NM_001164759	-39702
chr7	94023690	94026214	2525	*	2526	*	7.58935	7.92185	7.31567	0.606186	0.00128383	0.0459002	Promoter (<=1kb)	7	94023873	94060544	36672	1	COL1A2	NM_000089	0
chr22	43389131	43392596	3466	*	3467	*	6.52279	6.88643	6.21679	0.669636	0.00128475	0.045903	Intron (NM_001184970/PACSIN2, intron 1 of 10)	22	43265772	43411184	145413	2	PACSIN2	NM_001184970	18588
chr20	32235055	32237503	2449	*	2450	*	6.21962	6.51016	5.98731	0.522843	0.00133804	0.0469414	3' UTR	20	32250092	32251721	1630	1	C20orf144	NM_080825	-12589
chr19	39209558	39213980	4423	*	4424	*	6.92387	7.23322	6.6733	0.559921	0.00134118	0.0469414	Exon (NM_004924/ACTN4, exon 12 of 21)	19	39220832	39235114	14283	2	CAPN12	NM_144691	21134
chr14	35853561	35855965	2405	*	2406	*	6.14971	6.44965	5.90834	0.541316	0.00144942	0.0491014	Distal Intergenic	14	35870716	35873960	3245	2	NFKBIA	NM_020529	17995
chr1	16501179	16503454	2276	*	2277	*	6.13482	6.44226	5.88613	0.556125	0.00147038	0.0493673	Distal Intergenic	1	16450832	16482582	31751	2	EPHA2	NM_004431	-18597
chr17	59480572	59483165	2594	*	2595	*	7.61372	7.89572	7.38953	0.506199	0.00147166	0.0493673	Exon (NM_005994/TBX2, exon 4 of 7)	17	59477257	59486827	9571	1	TBX2	NM_005994	3315
chr19	42003294	42007619	4326	*	4327	*	6.99804	7.37224	6.68076	0.691473	0.00151447	0.0500385	Promoter (<=1kb)	19	41960074	42006554	46481	2	LOC100505495	NR_040109	0
chr16	89399194	89402884	3691	*	3692	*	6.44793	6.76859	6.18617	0.582412	0.00151796	0.0501177	Intron (NM_001256182/ANKRD11, intron 3 of 13)	16	89387541	89391518	3978	1	LOC100287036	NM_001242885	11653
chr17	63017739	63020348	2610	*	2611	*	6.13373	6.42121	5.90433	0.516878	0.00152353	0.0501919	Intron (NM_006572/GNA13, intron 2 of 3)	17	63005407	63052920	47514	2	GNA13	NM_006572	32572
chr10	47108283	47112388	4106	*	4107	*	6.88616	7.20942	6.62179	0.587629	0.00156734	0.0508667	Intron (NR_033957/LOC643650, intron 1 of 3)	10	47133295	47133836	542	2	LOC728643	NR_003277	21448
chr19	49864491	49867413	2923	*	2924	*	8.23331	8.52843	7.99658	0.53185	0.00157554	0.0509822	Promoter (<=1kb)	19	49843853	49864752	20900	2	TEAD2	NM_001256661	0
chr12	119616343	119620033	3691	*	3692	*	8.69673	8.98324	8.46826	0.514985	0.00165032	0.0519916	Promoter (<=1kb)	12	119616595	119632551	15957	1	HSPB8	NM_014365	0
chr11	72325913	72329453	3541	*	3542	*	6.37513	6.67346	6.13532	0.538141	0.0016756	0.0523972	Promoter (<=1kb)	11	72326107	72326174	68	2	MIR139	NR_029603	0
chr2	220282892	220286184	3293	*	3294	*	6.83788	7.25738	6.4702	0.787173	0.00168157	0.0525446	Promoter (<=1kb)	2	220283099	220291461	8363	1	DES	NM_001927	0
chr12	91572077	91575675	3599	*	3600	*	7.28784	7.72204	6.90306	0.818979	0.00170629	0.0528747	Promoter (<=1kb)	12	91539035	91572329	33295	2	DCN	NM_133504	0
chr1	145046375	145048640	2266	*	2267	*	6.48413	6.88967	6.13234	0.757325	0.00171277	0.0529137	Intron (NM_022359/PDE4DIP, intron 1 of 6)	1	144851424	145039992	188569	2	PDE4DIP	NM_001198832	-6383
chr16	4288672	4292162	3491	*	3492	*	6.77949	7.20243	6.40783	0.794599	0.00171706	0.0529137	Promoter (<=1kb)	16	4239375	4292081	52707	2	SRL	NM_001098814	0
chr7	150821314	150823512	2199	*	2200	*	6.13974	6.53525	5.79916	0.736087	0.00173026	0.0530557	Intron (NM_031946/AGAP3, intron 9 of 17)	7	150783826	150841523	57698	1	AGAP3	NM_031946	37488
chr20	36791268	36794064	2797	*	2798	*	7.54386	7.88817	7.2581	0.630072	0.00179477	0.0537772	Promoter (<=1kb)	20	36756864	36793700	36837	2	TGM2	NM_004613	0
chr9	68423877	68426651	2775	*	2776	*	7.6144	7.92499	7.36261	0.562378	0.00182198	0.0542531	Downstream (1-2kb)	9	68427783	68454375	26593	2	LOC642236	NR_033907	27724
chr11	1522788	1526012	3225	*	3226	*	6.71127	6.99367	6.4867	0.506968	0.00184013	0.0545576	Intron (NM_053005/MOB2, intron 2 of 5)	11	1490685	1507948	17264	2	MOB2	NM_001172223	-14840
chr17	38486480	38489251	2772	*	2773	*	6.72127	7.02338	6.47779	0.545589	0.00186259	0.0550193	5' UTR	17	38498271	38513895	15625	1	RARA	NM_001024809	-9020
chr3	58611095	58614832	3738	*	3739	*	7.03016	7.31859	6.79985	0.518738	0.00188728	0.0552101	Distal Intergenic	3	58619670	58652561	32892	2	FAM3D	NM_138805	37729
chr22	20199017	20201970	2954	*	2955	*	6.05082	6.42343	5.73526	0.688168	0.00191383	0.0555666	Distal Intergenic	22	20193855	20196060	2206	1	LOC150197	NR_026919	5162
chr1	21008193	21012780	4588	*	4589	*	7.07822	7.38581	6.82938	0.556432	0.00193204	0.0557869	Exon (NM_001122819/KIF17, exon 9 of 15)	1	20978260	20988037	9778	2	DDOST	NM_005216	-20156
chr4	190574868	190576860	1993	*	1994	*	6.72197	7.04013	6.4627	0.577429	0.0019492	0.0559769	Distal Intergenic	4	190394299	190396344	2046	1	HSP90AA4P	NR_036692	180569
chr17	21211715	21214382	2668	*	2669	*	6.48093	6.7922	6.22848	0.563716	0.00199101	0.0565796	Intron (NM_145109/MAP2K3, intron 9 of 11)	17	21191348	21218551	27204	1	MAP2K3	NM_002756	20367
chr19	1512549	1514143	1595	*	1596	*	6.14477	6.45572	5.89264	0.563086	0.00199238	0.0565796	Promoter (<=1kb)	19	1505017	1513188	8172	2	ADAMTSL5	NM_213604	0
chr16	66957449	66960101	2653	*	2654	*	7.49646	7.7779	7.27282	0.505076	0.00203134	0.0569646	Promoter (<=1kb)	16	66955582	66959439	3858	2	RRAD	NM_001128850	0
chr19	3177592	3180697	3106	*	3107	*	6.36106	6.78361	5.98985	0.793756	0.00204961	0.0572722	Promoter (<=1kb)	19	3178736	3180330	1595	1	S1PR4	NM_003775	0
chr16	4130900	4132810	1911	*	1912	*	6.261	6.55422	6.02612	0.528102	0.00205286	0.0573338	Intron (NM_001116/ADCY9, intron 2 of 10)	16	4012650	4166186	153537	2	ADCY9	NM_001116	33376
chr6	85471951	85474820	2870	*	2871	*	7.93011	8.26442	7.65458	0.609839	0.00205428	0.0573442	Promoter (<=1kb)	6	85444157	85473899	29743	2	TBX18	NM_001080508	0
chr21	11040218	11044249	4032	*	4033	*	6.86182	7.20669	6.57548	0.631203	0.0021059	0.0580764	Intron (NM_181704/BAGE4, intron 5 of 8)	21	10906743	10990920	84178	2	TPTE	NM_199261	-49298
chr12	6444526	6446325	1800	*	1801	*	7.36733	7.65881	7.13412	0.524685	0.00211785	0.0582011	Intron (NM_001065/TNFRSF1A, intron 1 of 9)	12	6437923	6451283	13361	2	TNFRSF1A	NM_001065	4958
chr1	15261462	15264566	3105	*	3106	*	6.09297	6.37237	5.87125	0.501114	0.00214168	0.0586212	Intron (NM_015209/KAZN, intron 1 of 7)	1	15256296	15394651	138356	1	KAZN	NM_001018001	5166
chr19	39182405	39186010	3606	*	3607	*	6.83233	7.13455	6.58874	0.545808	0.00217326	0.0589854	Intron (NM_004924/ACTN4, intron 1 of 20)	19	39138267	39221171	82905	1	ACTN4	NM_004924	44138
chr22	28901271	28902742	1472	*	1473	*	6.13817	6.43754	5.89735	0.540186	0.00222476	0.0594857	Intron (NM_001145418/TTC28, intron 2 of 22)	22	28374002	29075853	701852	2	TTC28	NM_001145418	173111
chr12	369438	371821	2384	*	2385	*	6.05283	6.53668	5.60737	0.929318	0.00222858	0.0595445	Promoter (<=1kb)	12	329787	372039	42253	2	SLC6A13	NM_001190997	218
chr16	849355	851918	2564	*	2565	*	6.01166	6.35189	5.73009	0.621805	0.00224239	0.0598369	Promoter (<=1kb)	16	848041	850733	2693	2	GNG13	NM_016541	0
chr20	43342907	43345275	2369	*	2370	*	6.1376	6.47045	5.86355	0.606906	0.00229263	0.060432	Promoter (<=1kb)	20	43343885	43356452	12568	1	WISP2	NM_003881	0
chr11	124765228	124769358	4131	*	4132	*	7.32397	7.63285	7.07386	0.558992	0.00231023	0.0606631	Promoter (<=1kb)	11	124754114	124767831	13718	2	ROBO4	NM_019055	0
chr22	39416371	39418343	1973	*	1974	*	6.41604	6.74762	6.14328	0.604333	0.00233646	0.0609433	Promoter (<=1kb)	22	39417118	39429256	12139	1	APOBEC3D	NM_152426	0
chr1	33797638	33800507	2870	*	2871	*	6.40797	6.69335	6.18058	0.512769	0.00233764	0.0609453	Promoter (<=1kb)	1	33797994	33798093	100	2	MIR3605	NR_037400	0
chr2	218774638	218778641	4004	*	4005	*	6.67607	7.04444	6.36506	0.67938	0.00234231	0.0610205	Intron (NM_022648/TNS1, intron 2 of 32)	2	218664512	218808796	144285	2	TNS1	NM_022648	30155
chr20	47883488	47887420	3933	*	3934	*	6.67017	6.95708	6.44132	0.515767	0.00241179	0.0616485	Exon (NM_021035/ZNFX1, exon 3 of 14)	20	47894715	47905795	11081	1	ZNFX1-AS1	NR_003604	-7295
chr2	241543387	241546201	2815	*	2816	*	6.53058	6.81659	6.30259	0.514001	0.00253504	0.0636066	Promoter (<=1kb)	2	241544825	241570676	25852	1	GPR35	NM_001195381	0
chr1	160085292	160088828	3537	*	3538	*	8.5931	8.89228	8.35246	0.539818	0.00261507	0.0644775	Promoter (<=1kb)	1	160085520	160113374	27855	1	ATP1A2	NM_000702	0
chr13	63629668	63632606	2939	*	2940	*	6.24276	6.68086	5.85337	0.827481	0.00263459	0.0646653	Distal Intergenic	13	64311568	64316701	5134	1	OR7E156P	NR_002171	-678962
chr12	6289590	6293443	3854	*	3855	*	6.48192	6.77384	6.24829	0.52555	0.00263688	0.0646653	Distal Intergenic	12	6309482	6347437	37956	1	CD9	NM_001769	-16039
chr1	47909945	47912050	2106	*	2107	*	6.51728	6.80725	6.28551	0.521735	0.00270194	0.0652365	Distal Intergenic	1	47901689	47906363	4675	1	FOXD2	NM_004474	8256
chr6	158459191	158463481	4291	*	4292	*	6.46088	6.74366	6.23596	0.507701	0.00274152	0.0657582	Intron (NM_003898/SYNJ2, intron 4 of 26)	6	158438080	158520207	82128	1	SYNJ2	NM_001178088	21111
chr21	11084722	11086946	2225	*	2226	*	6.05928	6.40606	5.77096	0.635097	0.00276703	0.0661388	Intron (NM_181704/BAGE4, intron 2 of 8)	21	11020842	11098925	78084	2	BAGE2	NM_182482	11979
chr1	145022253	145024563	2311	*	2312	*	7.03611	7.37912	6.75168	0.627436	0.00284704	0.0665825	Intron (NM_001198832/PDE4DIP, intron 1 of 45)	1	144851424	145039992	188569	2	PDE4DIP	NM_001198832	15429
chr20	61545693	61547728	2036	*	2037	*	6.28262	6.61439	6.00969	0.604701	0.00289306	0.0671568	5' UTR	20	61509090	61557903	48814	2	DIDO1	NM_001193369	10175
chr4	191027711	191033788	6078	*	6079	*	7.51632	7.90553	7.1827	0.722822	0.0029472	0.067866	Distal Intergenic	4	191011937	191013476	1540	1	DUX2	NM_012147_8	15774
chr22	50048904	50051793	2890	*	2891	*	7.00983	7.32268	6.75581	0.566869	0.00309578	0.069702	Promoter (<=1kb)	22	50013290	50051190	37901	2	C22orf34	NR_026997	0
chr9	139557636	139561370	3735	*	3736	*	7.73114	8.0203	7.50014	0.52016	0.00317251	0.0703464	Promoter (<=1kb)	9	139560224	139567130	6907	1	EGFL7	NM_201446	0
chr9	68420476	68422307	1832	*	1833	*	7.73287	8.08881	7.435	0.653817	0.00317942	0.0704629	Distal Intergenic	9	68427783	68454375	26593	2	LOC642236	NR_033907	32068
chr1	89590184	89592472	2289	*	2290	*	6.95208	7.29773	6.66492	0.632815	0.00324071	0.0709414	Promoter (<=1kb)	1	89573310	89591799	18490	2	GBP2	NM_004120	0
chr19	18575049	18577478	2430	*	2431	*	6.35529	6.64591	6.12291	0.523	0.00327517	0.0712411	Exon (NM_006532/ELL, exon 3 of 12)	19	18545198	18549111	3914	2	ISYNA1	NR_045573	-25938
chr13	100619456	100624533	5078	*	5079	*	8.74806	9.03398	8.52015	0.513822	0.00336495	0.0721361	Promoter (<=1kb)	13	100615275	100624178	8904	2	ZIC5	NM_033132	0
chr9	112887305	112890601	3297	*	3298	*	6.92045	7.22715	6.67248	0.554665	0.0033986	0.0724997	Promoter (<=1kb)	9	112887781	112934791	47011	1	AKAP2	NM_001136562	0
chr1	178836648	178841958	5311	*	5312	*	7.11989	7.53826	6.75352	0.784739	0.00341435	0.0726351	Promoter (<=1kb)	1	178818670	178840215	21546	2	ANGPTL1	NM_004673	0
chr7	134463809	134468229	4421	*	4422	*	8.19742	8.4872	7.96584	0.521359	0.003439	0.0728135	Promoter (<=1kb)	7	134464164	134655480	191317	1	CALD1	NM_004342	0
chr3	147801358	147803338	1981	*	1982	*	6.03583	6.41524	5.71293	0.702309	0.00366443	0.0754144	Distal Intergenic	3	148415658	148460790	45133	1	AGTR1	NM_000685	-612320
chr17	42988517	42992824	4308	*	4309	*	8.3373	8.62955	8.10335	0.526194	0.00366612	0.0754144	Promoter (<=1kb)	17	42982994	42992920	9927	2	GFAP	NM_002055	96
chr14	105499346	105500967	1622	*	1623	*	6.09694	6.40048	5.85206	0.548421	0.00370417	0.0757395	Distal Intergenic	14	105475910	105487425	11516	2	CDCA4	NM_145701	-11921
chr2	92305265	92310145	4881	*	4882	*	9.76113	10.0638	9.51711	0.546681	0.00374086	0.0761493	Distal Intergenic	2	92129159	92130496	1338	1	ACTR3BP2	NR_027714	176106
chr1	110546554	110549246	2693	*	2694	*	6.06868	6.37893	5.81723	0.561702	0.00380566	0.0770426	Promoter (<=1kb)	1	110546570	110566364	19795	1	AHCYL1	NM_001242675	0
chr6	27738995	27742294	3300	*	3301	*	6.29373	6.58382	6.06183	0.521989	0.0038058	0.0770426	Distal Intergenic	6	27729523	27730966	1444	1	LOC100131289	NR_038929	9472
chr19	1154360	1156061	1702	*	1703	*	6.11158	6.457	5.82466	0.632335	0.00400068	0.0789759	5' UTR	19	1107633	1174282	66650	2	SBNO2	NM_014963	18221
chr2	91759725	91764262	4538	*	4539	*	7.56094	7.89879	7.2818	0.616984	0.00410962	0.0798641	Distal Intergenic	2	91824709	91847975	23267	2	LOC654342	NR_027238	83713
chr20	60930151	60933477	3327	*	3328	*	7.1655	7.48545	6.90444	0.581007	0.00414631	0.0802755	Intron (NM_005560/LAMA5, intron 2 of 79)	20	60884121	60942368	58248	2	LAMA5	NM_005560	8891
chr4	190562572	190566391	3820	*	3821	*	7.15291	7.45775	6.90676	0.550995	0.00423997	0.0813315	Distal Intergenic	4	190394299	190396344	2046	1	HSP90AA4P	NR_036692	168273
chr17	40557999	40560895	2897	*	2898	*	6.38577	6.67438	6.15531	0.51907	0.00424294	0.0813487	Intron (NM_012232/PTRF, intron 1 of 1)	17	40554467	40575338	20872	2	PTRF	NM_012232	14443
chr4	3603322	3605802	2481	*	2482	*	6.20292	6.49539	5.96876	0.526633	0.00450971	0.0839633	Distal Intergenic	4	3578596	3592712	14117	1	FLJ35424	NR_040045	24726
chr1	21586442	21589559	3118	*	3119	*	6.47224	6.77278	6.23028	0.542499	0.00455132	0.0842986	Exon (NM_001113347/ECE1, exon 3 of 17)	1	21543740	21606183	62444	2	ECE1	NM_001113347	16624
chr3	52475890	52481164	5275	*	5276	*	7.38403	7.6705	7.15561	0.514893	0.00474592	0.0861077	Promoter (<=1kb)	3	52467268	52479043	11776	2	SEMA3G	NM_020163	0
chr7	44143938	44145944	2007	*	2008	*	7.54222	7.89627	7.24634	0.649935	0.00478416	0.0864805	Promoter (<=1kb)	7	44143960	44154159	10200	1	AEBP1	NM_001129	0
chr19	1112731	1114274	1544	*	1545	*	6.12185	6.43608	5.86648	0.569599	0.00479395	0.0865132	Exon (NM_001100122/SBNO2, exon 15 of 29)	19	1104649	1106787	2139	1	GPX4	NM_001039848	8082
chr14	105251091	105253893	2803	*	2804	*	6.04246	6.32371	5.81899	0.50472	0.00481311	0.0866896	Intron (NM_005163/AKT1, intron 2 of 13)	14	105235687	105259938	24252	2	AKT1	NM_005163	6045
chr1	196620777	196623848	3072	*	3073	*	6.20116	6.66385	5.78213	0.881712	0.00485953	0.0869725	Promoter (<=1kb)	1	196621008	196670695	49688	1	CFH	NM_001014975	0
chr17	41399735	41402206	2472	*	2473	*	8.91144	9.3757	8.49047	0.885226	0.00489842	0.0871683	Distal Intergenic	17	41363894	41371589	7696	1	TMEM106A	NM_145041	35841
chr22	40927753	40931488	3736	*	3737	*	6.97177	7.30923	6.69303	0.616201	0.00499135	0.0877122	Intron (NM_020831/MKL1, intron 3 of 14)	22	40806292	41032690	226399	2	MKL1	NM_020831	101202
chr3	45066681	45068950	2270	*	2271	*	6.12747	6.40856	5.90414	0.504422	0.00500177	0.0877829	Promoter (<=1kb)	3	45067759	45077563	9805	1	CLEC3B	NM_003278	0
chr9	16265290	16268306	3017	*	3018	*	6.17765	6.47297	5.94075	0.532227	0.0050517	0.0880677	Distal Intergenic	9	16409501	16870786	461286	2	BNC2	NM_017637	602480
chr21	46824144	46827357	3214	*	3215	*	7.76969	8.08882	7.50943	0.57939	0.00507513	0.0882383	Promoter (<=1kb)	21	46825097	46933634	108538	1	COL18A1	NM_130445	0
chr10	5488274	5492149	3876	*	3877	*	7.60659	8.04238	7.21993	0.822445	0.00524039	0.0894265	Promoter (<=1kb)	10	5488546	5500426	11881	1	NET1	NM_005863	0
chr4	79892676	79895935	3260	*	3261	*	6.22682	6.66507	5.83726	0.827806	0.0054595	0.090915	Promoter (<=1kb)	4	79892902	80229953	337052	1	LOC100505875	NR_038342	0
chr5	138749683	138752501	2819	*	2820	*	6.14576	6.42742	5.92189	0.505522	0.00547672	0.0910745	3' UTR	5	138732456	138739776	7321	2	SPATA24	NM_194296	-9907
chr4	190599615	190602974	3360	*	3361	*	7.06334	7.3689	6.81648	0.552423	0.00579887	0.0934641	Distal Intergenic	4	190394299	190396344	2046	1	HSP90AA4P	NR_036692	205316
chr3	123416840	123420489	3650	*	3651	*	7.4627	7.80004	7.18409	0.615948	0.00591387	0.0942099	Exon (NM_053025/MYLK, exon 17 of 34)	3	123331143	123339530	8388	2	MYLK	NM_053032	-77310
chr16	73125139	73128012	2874	*	2875	*	6.40427	6.73826	6.12908	0.609188	0.00592577	0.0942907	Promoter (<=1kb)	16	73126248	73127672	1425	1	HTA	NR_027756	0
chr16	5114493	5116281	1789	*	1790	*	6.24332	6.53144	6.01332	0.518118	0.00599224	0.0948925	Promoter (<=1kb)	16	5094123	5116146	22024	2	C16orf89	NM_001098514	0
chr9	35906030	35908453	2424	*	2425	*	6.40927	6.69587	6.18072	0.515143	0.00599869	0.0949274	Promoter (<=1kb)	9	35906189	35907138	950	1	HRCT1	NM_001039792	0
chr1	203605329	203608399	3071	*	3072	*	6.00009	6.32027	5.7388	0.581475	0.00613592	0.0960466	Intron (NM_001001396/ATP2B4, intron 1 of 21)	1	203595915	203713209	117295	1	ATP2B4	NM_001684	9414
chr12	54805640	54807744	2105	*	2106	*	6.37589	6.66762	6.14243	0.525191	0.00617081	0.0962633	Exon (NM_002205/ITGA5, exon 2 of 30)	12	54789045	54813050	24006	2	ITGA5	NM_002205	5306
chr21	11064519	11066762	2244	*	2245	*	6.45251	6.85439	6.10483	0.749559	0.00643559	0.0979298	Intron (NM_181704/BAGE4, intron 2 of 8)	21	11020842	11098925	78084	2	BAGE2	NM_182482	32163
chr19	19475183	19478068	2886	*	2887	*	6.08834	6.38954	5.84574	0.543803	0.00651667	0.098658	Distal Intergenic	19	19496642	19619741	123100	1	GATAD2A	NM_017660	-18574
chr17	16188616	16191508	2893	*	2894	*	6.28659	6.59017	6.04168	0.548494	0.00652774	0.0987116	Intron (NM_004278/PIGL, intron 2 of 6)	17	16185328	16185402	75	1	MIR1288	NR_031698	3288

## Sheet: Depleted_sites
seqnames	start	end	width	strand	width.1	strand.1	Conc	Conc_Severe	Conc_Control	Fold	p.value	FDR	annotation	geneChr	geneStart	geneEnd	geneLength	geneStrand	geneId	transcriptId	distanceToTSS
chr3	194032822	194034179	1358	*	1359	*	7.52139	7.01689	7.78049	-0.763595	3.93107e-07	0.000414879	Promoter (2-3kb)	3	194018989	194030593	11605	2	LOC100131551	NR_024480	-2229
chr15	33485639	33487865	2227	*	2228	*	7.89737	7.53808	8.0952	-0.557113	4.65355e-07	0.000425644	Distal Intergenic	15	33528677	33539756	11080	2	TMCO5B	NR_046005	51891
chr2	6125508	6126831	1324	*	1325	*	6.45935	5.89763	6.74031	-0.842676	5.84754e-07	0.000509386	Exon (NR_026833/LOC400940, exon 3 of 3)	2	6122110	6128364	6255	1	LOC400940	NR_026833	3398
chr4	180978672	180981424	2753	*	2754	*	8.7301	8.29451	8.96121	-0.666706	1.12459e-06	0.00074359	Distal Intergenic	4	181985243	182080302	95060	2	LINC00290	NR_033918	1098878
chr6	111946785	111948194	1410	*	1411	*	6.78348	6.37144	7.00458	-0.633142	1.28486e-06	0.000817877	Distal Intergenic	6	111876581	111927477	50897	2	TRAF3IP2	NR_028338	-19308
chr7	123669931	123674036	4106	*	4107	*	9.02352	8.66169	9.22249	-0.560807	1.37821e-06	0.000856006	Promoter (<=1kb)	7	123670970	123673523	2554	2	TMEM229A	NM_001136002	0
chr3	63263822	63265730	1909	*	1910	*	7.62747	7.09544	7.89724	-0.801794	1.71578e-06	0.000984548	Promoter (<=1kb)	3	63263914	63602597	338684	1	SYNPR	NM_001130003	0
chr4	10019868	10021444	1577	*	1578	*	7.53837	7.1742	7.7384	-0.564196	2.68075e-06	0.00131357	Promoter (1-2kb)	4	9827848	10023114	195267	2	SLC2A9	NM_020041	1670
chr2	102002564	102004748	2185	*	2186	*	8.38908	7.91006	8.63805	-0.727997	2.85589e-06	0.00137484	Promoter (<=1kb)	2	101964816	102003965	39150	2	CREG2	NM_153836	0
chr12	103358481	103359768	1288	*	1289	*	7.34089	6.92051	7.56557	-0.645058	3.2509e-06	0.00147446	Distal Intergenic	12	103351452	103354294	2843	1	ASCL1	NM_004316	7029
chr6	98116519	98117955	1437	*	1438	*	7.46409	7.06299	7.68047	-0.617481	3.52291e-06	0.00155917	Distal Intergenic	6	97537843	97862283	324441	2	MIR548H3	NR_031679_1	-254236
chr7	51538612	51540520	1909	*	1910	*	7.30859	6.89295	7.53124	-0.638287	5.05712e-06	0.00193186	Distal Intergenic	7	51083909	51384515	300607	2	COBL	NM_015198	-154097
chr8	80695435	80696917	1483	*	1484	*	7.55877	7.15441	7.77656	-0.62215	5.14612e-06	0.00193186	Distal Intergenic	8	80676245	80680098	3854	2	HEY1	NM_012258	-15337
chr6	76644331	76645667	1337	*	1338	*	7.09322	6.62327	7.33852	-0.715255	5.61125e-06	0.00202596	Intron (NM_001563/IMPG1, intron 14 of 16)	6	76631062	76782335	151274	2	IMPG1	NM_001563	136668
chr3	72704070	72705182	1113	*	1114	*	6.54928	6.09945	6.78633	-0.686877	5.99691e-06	0.00213708	Distal Intergenic	3	72798428	72897598	99171	2	SHQ1	NM_018130	192416
chr7	127176223	127177635	1413	*	1414	*	6.54246	6.13854	6.76006	-0.621525	6.16452e-06	0.00218264	Distal Intergenic	7	127220682	127225654	4973	2	GCC1	NM_024523	48019
chr11	63257633	63259386	1754	*	1755	*	7.95162	7.5998	8.14605	-0.546253	6.4332e-06	0.00220093	Promoter (<=1kb)	11	63228876	63258680	29805	2	HRASLS5	NM_001146728	0
chr3	77087732	77090696	2965	*	2966	*	8.63433	8.24581	8.8452	-0.599391	7.31695e-06	0.00243865	Promoter (<=1kb)	3	77089294	77699114	609821	1	ROBO2	NM_002942	0
chr6	138482007	138485279	3273	*	3274	*	9.15058	8.74969	9.36687	-0.617182	7.54256e-06	0.00246262	Promoter (<=1kb)	6	138483053	138665800	182748	1	KIAA1244	NM_020340	0
chr2	57986336	57987900	1565	*	1566	*	7.133	6.73514	7.34797	-0.612832	7.58352e-06	0.00246262	Distal Intergenic	2	58273777	58387055	113279	1	VRK2	NM_001130480	-285877
chr2	31456463	31458267	1805	*	1806	*	8.58687	8.22573	8.78553	-0.559799	7.79721e-06	0.00251182	Promoter (<=1kb)	2	31456880	31491260	34381	1	EHD3	NM_014600	0
chr8	116660085	116662162	2078	*	2079	*	7.45585	7.12372	7.64119	-0.517478	8.24174e-06	0.00254234	Intron (NM_014112/TRPS1, intron 1 of 6)	8	116420724	116681228	260505	2	TRPS1	NM_014112	19066
chr3	115717406	115718977	1572	*	1573	*	6.65959	6.13411	6.92684	-0.792731	9.36218e-06	0.00267854	Intron (NM_002338/LSAMP, intron 3 of 6)	3	115342151	115440334	98184	1	GAP43	NM_002045	375255
chr18	37420854	37422140	1287	*	1288	*	7.33991	6.87403	7.58356	-0.709531	1.02362e-05	0.00288083	Distal Intergenic	18	36786888	37331959	545072	2	LOC647946	NR_024391	-88895
chr5	77804409	77807435	3027	*	3028	*	8.44189	8.09846	8.63247	-0.534015	1.11622e-05	0.00307829	5' UTR	5	77781038	77944648	163611	2	LHFPL2	NM_005779	137213
chr17	17642387	17645556	3170	*	3171	*	7.72993	7.34094	7.94102	-0.600079	1.13232e-05	0.00309163	Intron (NM_030665/RAI1, intron 2 of 5)	17	17680000	17682843	2844	2	SMCR5	NR_024007	37287
chr15	51633205	51635360	2156	*	2157	*	8.37046	7.92135	8.60722	-0.685865	1.22598e-05	0.00320273	Promoter (<=1kb)	15	51633713	51700209	66497	1	GLDN	NM_181789	0
chr3	65580811	65584174	3364	*	3365	*	8.45958	8.04585	8.68141	-0.635563	1.47822e-05	0.00367079	Intron (NM_001033057/MAGI1, intron 2 of 22)	3	65339906	66024509	684604	2	MAGI1	NM_001033057	440335
chr11	19366356	19368419	2064	*	2065	*	8.98668	8.63969	9.1789	-0.53921	1.60269e-05	0.00392659	Distal Intergenic	11	19372271	20143147	770877	1	NAV2	NM_001111018	-3852
chr8	48099359	48101352	1994	*	1995	*	8.52598	8.1796	8.71791	-0.538312	1.64526e-05	0.0039865	Promoter (<=1kb)	8	48100930	48104439	3510	1	LOC100287846	NR_037168	0
chr6	45630831	45632128	1298	*	1299	*	7.18818	6.66996	7.45264	-0.782676	1.67715e-05	0.00400807	Distal Intergenic	6	45389914	45518819	128906	1	RUNX2	NM_004348	240917
chr11	58672310	58673835	1526	*	1527	*	7.59055	7.18384	7.80936	-0.625518	1.67977e-05	0.00400807	Distal Intergenic	11	58695102	58724543	29442	1	GLYATL1	NM_001220494	-21267
chr9	75141576	75143065	1490	*	1491	*	7.26207	6.8337	7.49014	-0.656443	1.69804e-05	0.00401674	Intron (NM_138691/TMC1, intron 1 of 23)	9	75136717	75451267	314551	1	TMC1	NM_138691	4859
chr1	241586654	241588266	1613	*	1614	*	7.92606	7.42731	8.18289	-0.755578	1.76745e-05	0.00412757	Distal Intergenic	1	240938817	241520478	581662	2	RGS7	NM_002924	-66176
chr15	93257249	93258342	1094	*	1095	*	7.94016	7.52621	8.16208	-0.635871	1.83099e-05	0.00418687	Distal Intergenic	15	93160679	93199031	38353	2	FAM174B	NM_207446	-58218
chr8	75896240	75897917	1678	*	1679	*	7.7805	7.35671	8.00663	-0.649921	1.97213e-05	0.00441758	Promoter (<=1kb)	8	75896708	75946793	50086	1	CRISPLD1	NM_031461	0
chr13	113698276	113701451	3176	*	3177	*	8.70644	8.25632	8.94361	-0.687288	2.0078e-05	0.00446106	Exon (NM_001112732/MCF2L, exon 4 of 30)	13	113656028	113754053	98026	1	MCF2L	NM_024979	42248
chr18	56435408	56436427	1020	*	1021	*	6.79193	6.39859	7.00493	-0.606343	2.03053e-05	0.00449336	Distal Intergenic	18	56530061	56653709	123649	1	ZNF532	NM_018181	-93634
chr10	54068074	54068890	817	*	818	*	7.25464	6.87129	7.46323	-0.591934	2.13064e-05	0.00456756	Intron (NR_038277/LOC100506939, intron 3 of 5)	10	54056608	54073888	17281	2	LOC100506939	NR_038277	4998
chr5	36744249	36745922	1674	*	1675	*	8.19859	7.79418	8.4164	-0.622225	2.29569e-05	0.0048271	Distal Intergenic	5	36871463	36876796	5334	2	LOC646719	NR_046262	130874
chr3	192125586	192128327	2742	*	2743	*	8.90889	8.46099	9.14514	-0.684151	2.46817e-05	0.00507314	Promoter (<=1kb)	3	191857182	192126838	269657	2	FGF12	NM_021032	0
chr2	74612214	74614286	2073	*	2074	*	7.56425	7.05829	7.82392	-0.765636	2.54277e-05	0.00513263	Promoter (<=1kb)	2	74612845	74621008	8164	1	LOC100189589	NR_024463	0
chr11	126795415	126797213	1799	*	1800	*	7.00477	6.57926	7.23163	-0.652368	2.63057e-05	0.00525288	Intron (NM_032531/KIRREL3, intron 1 of 16)	11	126858354	126858438	85	2	MIR3167	NR_036126	61225
chr1	112029099	112031994	2896	*	2897	*	7.25754	6.73288	7.52448	-0.791598	2.6504e-05	0.00525288	Exon (NM_020683/ADORA3, exon 3 of 6)	1	112016604	112021134	4531	1	C1orf162	NM_174896	12495
chr1	145074609	145076409	1801	*	1802	*	10.004	9.62375	10.2113	-0.58752	2.65133e-05	0.00525288	Promoter (<=1kb)	1	144951761	145076186	124426	2	PDE4DIP	NM_022359	0
chr1	184004372	184007265	2894	*	2895	*	9.06333	8.69004	9.26746	-0.577424	2.69733e-05	0.0053248	Promoter (<=1kb)	1	183904966	184006863	101898	2	GLT25D2	NM_015101	0
chr1	214360112	214361248	1137	*	1138	*	7.33223	6.86558	7.57618	-0.710607	2.79905e-05	0.00544723	Distal Intergenic	1	214454565	214510477	55913	1	SMYD2	NM_020197	-93317
chr6	105626740	105628509	1770	*	1771	*	7.66767	7.25075	7.89087	-0.640125	2.87298e-05	0.00549781	Promoter (<=1kb)	6	105605775	105627858	22084	2	POPDC3	NM_022361	0
chr16	66440403	66442968	2566	*	2567	*	8.06676	7.73137	8.25362	-0.522253	2.90057e-05	0.00552721	Promoter (<=1kb)	16	66442427	66444803	2377	1	LOC100505865	NR_046242	0
chr13	70681215	70683090	1876	*	1877	*	7.11235	6.60318	7.37327	-0.770091	2.92661e-05	0.00555753	Promoter (<=1kb)	13	70681345	70713885	32541	1	ATXN8OS	NR_002717	0
chr2	200714761	200716523	1763	*	1764	*	7.93201	7.57054	8.13082	-0.560277	3.10024e-05	0.00571921	Promoter (<=1kb)	2	200625259	200715896	90638	2	FONG	NR_034096	0
chr7	51382623	51385213	2591	*	2592	*	8.74041	8.39368	8.9325	-0.538824	3.14587e-05	0.00577408	Promoter (<=1kb)	7	51083909	51384515	300607	2	COBL	NM_015198	0
chr7	88387740	88389761	2022	*	2023	*	8.27006	7.8085	8.51194	-0.70344	3.59719e-05	0.00640955	Promoter (<=1kb)	7	88388753	88966346	577594	1	ZNF804B	NM_181646	0
chr1	177139671	177142736	3066	*	3067	*	9.21046	8.77974	9.43953	-0.659791	3.60922e-05	0.00641017	Promoter (<=1kb)	1	177140633	177251558	110926	1	FAM5B	NM_021165	0
chr3	171526872	171528902	2031	*	2032	*	8.70146	8.36524	8.88871	-0.523474	3.69313e-05	0.00649611	Promoter (<=1kb)	3	171318195	171528284	210090	2	PLD1	NM_001130081	0
chr13	102568122	102572599	4478	*	4479	*	8.40032	7.98969	8.62081	-0.631121	3.99881e-05	0.0067733	Promoter (<=1kb)	13	102373205	102568995	195791	2	FGF14	NM_004115	0
chr8	24812507	24815300	2794	*	2795	*	8.12296	7.73539	8.33341	-0.598029	4.08389e-05	0.00687496	Promoter (<=1kb)	8	24808469	24814131	5663	2	NEFL	NM_006158	0
chr1	209380383	209382129	1747	*	1748	*	7.38636	6.94154	7.62133	-0.679793	4.17331e-05	0.00696143	Distal Intergenic	1	209602168	209605892	3725	1	MIR205HG	NM_001104548	-220039
chr8	73448463	73451475	3013	*	3014	*	8.448	7.99198	8.6876	-0.695621	4.21829e-05	0.00696416	Promoter (<=1kb)	8	73449626	73850584	400959	1	KCNB2	NM_004770	0
chr1	32804212	32805204	993	*	994	*	6.70503	6.15082	6.98318	-0.83236	4.25847e-05	0.00699715	Promoter (2-3kb)	1	32799440	32801834	2395	2	MARCKSL1	NM_023009	-2378
chr13	54395507	54397101	1595	*	1596	*	6.5097	6.10045	6.72961	-0.629156	4.34422e-05	0.00711675	Distal Intergenic	13	54886107	54886183	77	2	MIR1297	NR_031628	489082
chr12	14132599	14134851	2253	*	2254	*	8.21247	7.78927	8.43834	-0.649072	4.39455e-05	0.00717777	Promoter (<=1kb)	12	13714410	14133022	418613	2	GRIN2B	NM_000834	0
chr8	27113262	27116445	3184	*	3185	*	8.83586	8.28576	9.11248	-0.826717	4.44175e-05	0.00718679	Promoter (<=1kb)	8	27093814	27115903	22090	2	STMN4	NM_030795	0
chr10	49863373	49865151	1779	*	1780	*	8.33631	7.90664	8.56493	-0.658287	4.71238e-05	0.0074961	Promoter (<=1kb)	10	49654068	49864310	210243	2	ARHGAP22	NR_045675	0
chr11	126868301	126871071	2771	*	2772	*	8.93228	8.50431	9.16018	-0.655868	4.94406e-05	0.00771265	Promoter (<=1kb)	11	126293396	126870766	577371	2	KIRREL3	NM_032531	0
chr4	6246804	6248166	1363	*	1364	*	7.31824	6.93435	7.52708	-0.592726	5.20011e-05	0.00806164	Distal Intergenic	4	6271577	6304992	33416	1	WFS1	NM_001145853	-23411
chr11	7272561	7274523	1963	*	1964	*	9.02928	8.67753	9.22367	-0.54614	5.27164e-05	0.00814015	Promoter (<=1kb)	11	7273181	7490276	217096	1	SYT9	NM_175733	0
chr4	184263549	184264762	1214	*	1215	*	6.80993	6.33886	7.05569	-0.716827	5.34848e-05	0.0081583	Distal Intergenic	4	184242917	184243579	663	2	CLDN24	NM_001185149	-19970
chr11	58939088	58941942	2855	*	2856	*	9.13735	8.7993	9.32544	-0.526145	5.46244e-05	0.00823568	Promoter (<=1kb)	11	58939812	58976060	36249	1	DTX4	NM_015177	0
chr8	18539700	18542460	2761	*	2762	*	8.09705	7.67218	8.32364	-0.651457	5.55967e-05	0.00831375	Intron (NM_206909/PSD3, intron 6 of 12)	8	18384813	18666405	281593	2	PSD3	NM_206909	123945
chr11	134279281	134283851	4571	*	4572	*	9.54227	9.14322	9.75776	-0.614537	5.5777e-05	0.00831805	Promoter (<=1kb)	11	134248398	134281812	33415	2	B3GAT1	NM_018644	0
chr1	233749110	233751959	2850	*	2851	*	8.89754	8.46634	9.12681	-0.660472	6.20018e-05	0.00876973	Promoter (<=1kb)	1	233749750	233808258	58509	1	KCNK1	NM_002245	0
chr13	99665911	99668945	3035	*	3036	*	7.92574	7.49293	8.15568	-0.662758	6.63636e-05	0.00910868	Intron (NM_015296/DOCK9, intron 1 of 55)	13	99512435	99630338	117904	2	DOCK9	NM_001130050	-35573
chr11	117665159	117668199	3041	*	3042	*	9.34652	8.86281	9.59737	-0.734558	6.69004e-05	0.00913307	Promoter (<=1kb)	11	117298489	117667976	369488	2	DSCAML1	NM_020693	0
chr19	38719237	38721104	1868	*	1869	*	7.82685	7.46524	8.02573	-0.560489	6.92424e-05	0.00931378	Promoter (<=1kb)	19	38701649	38720317	18669	2	DPF1	NM_001135156	0
chr2	185461639	185464813	3175	*	3176	*	8.8521	8.50344	9.04508	-0.541643	7.172e-05	0.00959999	Promoter (<=1kb)	2	185463093	185804214	341122	1	ZNF804A	NM_194250	0
chr11	81358251	81359594	1344	*	1345	*	6.57751	6.1286	6.81419	-0.685587	7.32393e-05	0.00968388	Distal Intergenic	11	81601783	81601878	96	2	MIR4300	NR_036186	242284
chr5	74906750	74908049	1300	*	1301	*	7.89911	7.44373	8.13845	-0.694718	7.39186e-05	0.00972819	Distal Intergenic	5	74666928	74807806	140879	2	COL4A3BP	NM_001130105	-98944
chr3	42190040	42192781	2742	*	2743	*	8.08811	7.66626	8.31342	-0.647165	7.68305e-05	0.00997063	Intron (NM_001042646/TRAK1, intron 2 of 15)	3	42201661	42254109	52449	1	TRAK1	NM_014965	-8880
chr1	204797241	204800925	3685	*	3686	*	9.04986	8.60316	9.28562	-0.682459	7.8286e-05	0.0100617	Promoter (<=1kb)	1	204797782	204946274	148493	1	NFASC	NM_001005389	0
chr8	13132744	13134645	1902	*	1903	*	8.40665	8.07735	8.59068	-0.513332	7.86351e-05	0.0100829	Intron (NM_182643/DLC1, intron 5 of 17)	8	12940872	12990809	49938	2	DLC1	NM_006094	-141935
chr9	112402066	112404469	2404	*	2405	*	8.67828	8.28869	8.88962	-0.600933	7.8835e-05	0.010085	Promoter (<=1kb)	9	112403068	112713756	310689	1	PALM2	NM_001037293	0
chr1	211305738	211307886	2149	*	2150	*	8.34869	7.99856	8.54234	-0.543784	7.98336e-05	0.0101856	Promoter (<=1kb)	1	210851657	211307457	455801	2	KCNH1	NM_002238	0
chr2	6121133	6123417	2285	*	2286	*	7.83556	7.37593	8.07665	-0.700715	8.01783e-05	0.0101856	Promoter (<=1kb)	2	6122110	6128364	6255	1	LOC400940	NR_026833	0
chr16	79471601	79472997	1397	*	1398	*	6.46452	6.0713	6.67746	-0.606154	8.422e-05	0.0104878	Distal Intergenic	16	79627745	79634622	6878	2	MAF	NM_001031804	161625
chr11	71523866	71525451	1586	*	1587	*	7.20184	6.87841	7.38312	-0.504712	8.64582e-05	0.0106492	Distal Intergenic	11	71544246	71548608	4363	1	DEFB108B	NM_001002035	-18795
chr9	136018626	136020204	1579	*	1580	*	7.5506	7.21021	7.73978	-0.529572	8.65395e-05	0.0106492	Intron (NM_001042368/RALGDS, intron 1 of 17)	9	135973107	136024588	51482	2	RALGDS	NM_001042368	4384
chr14	79032174	79033231	1058	*	1059	*	6.6444	6.27895	6.84501	-0.566064	8.65439e-05	0.0106492	Intron (NM_004796/NRXN3, intron 1 of 16)	14	78870093	80330760	1460668	1	NRXN3	NM_004796	162081
chr1	77230256	77231462	1207	*	1208	*	7.21386	6.7925	7.43895	-0.646455	8.9661e-05	0.0108383	Distal Intergenic	1	77333186	77529737	196552	1	ST6GALNAC5	NM_030965	-101724
chr2	88469196	88470959	1764	*	1765	*	7.86868	7.44103	8.09645	-0.655421	8.99879e-05	0.0108539	Promoter (<=1kb)	2	88469814	88486156	16343	1	THNSL2	NM_001244676	0
chr8	22012816	22015753	2938	*	2939	*	8.27773	7.90406	8.48202	-0.577961	9.19776e-05	0.010952	Promoter (<=1kb)	8	22004343	22014344	10002	2	LGI3	NM_139278	0
chr1	67217490	67218935	1446	*	1447	*	7.89714	7.49469	8.1141	-0.619404	9.21788e-05	0.010952	Promoter (<=1kb)	1	67218140	67244730	26591	1	TCTEX1D1	NM_152665	0
chr1	14924477	14928999	4523	*	4524	*	9.15386	8.79027	9.35363	-0.563365	9.21981e-05	0.010952	Promoter (<=1kb)	1	14925213	15394651	469439	1	KAZN	NM_015209	0
chr8	125616846	125617940	1095	*	1096	*	6.18252	5.81282	6.38504	-0.572225	9.52299e-05	0.0111433	Intron (NM_014751/MTSS1, intron 3 of 13)	8	125551343	125562227	10885	1	NDUFB9	NM_005005	65503
chr13	46785153	46786774	1622	*	1623	*	8.10858	7.77908	8.2927	-0.513621	9.59368e-05	0.0112022	Distal Intergenic	13	46700058	46756459	56402	2	LCP1	NM_002298	-28694
chr14	88788346	88793416	5071	*	5072	*	9.33375	8.90831	9.56058	-0.652269	9.79044e-05	0.0113594	Promoter (<=1kb)	14	88646452	88789593	143142	2	KCNK10	NM_138317	0
chr2	74599879	74602330	2452	*	2453	*	8.72921	8.32151	8.94845	-0.626945	0.000100087	0.0115152	Promoter (<=1kb)	2	74588281	74601862	13582	2	DCTN1	NM_001135041	0
chr13	113695241	113696242	1002	*	1003	*	6.20402	5.76734	6.43559	-0.668243	0.000101975	0.0115569	Intron (NM_001112732/MCF2L, intron 3 of 29)	13	113656028	113754053	98026	1	MCF2L	NM_024979	39213
chr9	92110193	92113448	3256	*	3257	*	8.74965	8.39712	8.9444	-0.54728	0.000102463	0.0115569	Distal Intergenic	9	91992152	92094611	102460	2	SEMA4D	NM_006378	-15582
chr11	112751838	112752990	1153	*	1154	*	6.49679	6.05601	6.73008	-0.674066	0.000110407	0.0121634	Distal Intergenic	11	112831969	113135919	303951	1	NCAM1	NM_001076682	-78979
chr19	48833457	48834297	841	*	842	*	7.52227	7.19382	7.7059	-0.512079	0.000113567	0.0123173	3' UTR	19	48828629	48833810	5182	1	EMP3	NM_001425	4828
chr14	62583468	62585881	2414	*	2415	*	8.40354	8.02662	8.60928	-0.582658	0.000114116	0.0123185	Promoter (<=1kb)	14	62584075	62600903	16829	1	FLJ43390	NR_015358	0
chr3	192958505	192960876	2372	*	2373	*	7.69392	7.32976	7.89394	-0.564182	0.000114251	0.0123185	Promoter (<=1kb)	3	192958918	192988644	29727	1	HRASLS	NM_020386	0
chr3	69432704	69435922	3219	*	3220	*	8.73397	8.37479	8.93174	-0.556957	0.000116617	0.0124998	Promoter (<=1kb)	3	69219146	69435430	216285	2	FRMD4B	NM_015123	0
chr8	91803343	91806027	2685	*	2686	*	8.68348	8.33121	8.87811	-0.5469	0.000121108	0.0127096	Promoter (<=1kb)	8	91803921	91971630	167710	1	NECAB1	NM_022351	0
chr1	75138717	75140115	1399	*	1400	*	7.22416	6.82967	7.43766	-0.607987	0.000121384	0.0127096	Promoter (<=1kb)	1	75033795	75139422	105628	2	C1orf173	NM_001002912	0
chr9	115652193	115653753	1561	*	1562	*	7.58836	7.0441	7.86278	-0.81868	0.000121388	0.0127096	Promoter (<=1kb)	9	115641200	115653193	11994	2	SLC46A2	NM_033051	0
chr3	40656697	40657963	1267	*	1268	*	7.00537	6.54574	7.24647	-0.700729	0.000121496	0.0127096	Distal Intergenic	3	40566376	40581043	14668	1	ZNF621	NM_198484	90321
chr6	46291144	46294204	3061	*	3062	*	8.28814	7.77163	8.55193	-0.780302	0.000121815	0.0127096	Promoter (<=1kb)	6	46188467	46293629	105163	2	RCAN2	NM_005822	0
chr11	119454755	119456441	1687	*	1688	*	8.24056	7.89959	8.43	-0.530411	0.000122952	0.0127111	Distal Intergenic	11	119508808	119599435	90628	2	PVRL1	NM_203285	142994
chr11	126872810	126874038	1229	*	1230	*	7.90296	7.48998	8.12447	-0.634488	0.000123011	0.0127111	Promoter (<=1kb)	11	126872805	126875953	3149	1	KIRREL3-AS3	NR_040078	5
chr12	50296026	50298506	2481	*	2482	*	8.63591	8.29712	8.82435	-0.527225	0.000127061	0.0129612	Promoter (<=1kb)	12	50260679	50297760	37082	2	FAIM2	NM_012306	0
chr8	24770317	24773354	3038	*	3039	*	9.00716	8.63947	9.20878	-0.569309	0.000132828	0.0134	Promoter (<=1kb)	8	24771274	24776606	5333	1	NEFM	NM_005382	0
chr4	170712453	170713574	1122	*	1123	*	6.26079	5.85113	6.48087	-0.629746	0.00013421	0.0135146	Distal Intergenic	4	170650619	170679093	28475	2	C4orf27	NM_017867	-33360
chrX	9880007	9881781	1775	*	1776	*	6.87931	6.5069	7.08305	-0.576145	0.000135595	0.0136042	Intron (NM_001649/SHROOM2, intron 5 of 9)	23	9935398	9936042	645	1	LOC100288814	NM_001195081	-53617
chr10	123922100	123925507	3408	*	3409	*	8.62281	8.26274	8.82099	-0.558255	0.000136449	0.0136399	Promoter (<=1kb)	10	123923105	124014057	90953	1	TACC2	NM_006997	0
chr1	156214712	156218094	3383	*	3384	*	8.03792	7.67519	8.2373	-0.562107	0.000138011	0.013746	Promoter (<=1kb)	1	156213209	156217792	4584	2	PAQR6	NM_198406	0
chr13	30002048	30003583	1536	*	1537	*	7.04383	6.664	7.25087	-0.586863	0.000138924	0.0137546	Promoter (<=1kb)	13	30002777	30080084	77308	1	MTUS2	NM_015233	0
chr6	87646386	87648696	2311	*	2312	*	7.54447	7.01343	7.81386	-0.800426	0.000139594	0.0137546	Promoter (<=1kb)	6	87647024	87726397	79374	1	HTR1E	NM_000865	0
chr10	105451313	105453688	2376	*	2377	*	8.194	7.80395	8.40555	-0.601601	0.000139684	0.0137546	Exon (NM_014631/SH3PXD2A, exon 6 of 14)	10	105506537	105515167	8631	1	LOC100505839	NR_038940	-52849
chr14	97684721	97686391	1671	*	1672	*	7.84508	7.30482	8.11798	-0.813164	0.000142079	0.0139238	Distal Intergenic	14	97263684	97347951	84268	1	VRK1	NM_003384	421037
chr6	6546134	6547519	1386	*	1387	*	7.92048	7.59216	8.10405	-0.51189	0.000146012	0.0142826	Intron (NR_026970/LY86-AS1, intron 3 of 7)	6	6588934	6655216	66283	1	LY86	NM_004271	-41415
chr13	23898013	23899127	1115	*	1116	*	6.63168	6.17229	6.87267	-0.700381	0.000148983	0.0143694	3' UTR	13	23902965	24007841	104877	2	SACS	NM_014363	108714
chr1	99729411	99732101	2691	*	2692	*	8.21999	7.89109	8.40384	-0.512746	0.000149911	0.0144335	Promoter (<=1kb)	1	99729848	99775138	45291	1	LPPR4	NM_001166252	0
chr7	8300366	8302634	2269	*	2270	*	8.50855	8.14561	8.70803	-0.562422	0.000152524	0.014507	Promoter (<=1kb)	7	8152815	8301682	148868	2	ICA1	NM_022307	0
chr9	113340844	113342873	2030	*	2031	*	8.45156	8.06996	8.65938	-0.589423	0.00015382	0.0145797	Promoter (<=1kb)	9	113127529	113342160	214632	2	SVEP1	NM_153366	0
chr20	24449539	24452176	2638	*	2639	*	9.20524	8.83237	9.40918	-0.576807	0.000158948	0.0148858	Promoter (<=1kb)	20	24449835	24647167	197333	1	SYNDIG1	NM_024893	0
chr2	47499053	47500364	1312	*	1313	*	7.01588	6.66487	7.20994	-0.545073	0.000162851	0.0151336	Distal Intergenic	2	47387221	47403740	16520	2	CALM2	NM_001743	-95313
chr1	99467921	99471602	3682	*	3683	*	8.24775	7.89375	8.44318	-0.549436	0.000163946	0.0151754	Promoter (<=1kb)	1	99469832	99614408	144577	1	LOC100129620	NR_033940	0
chr8	26047283	26048625	1343	*	1344	*	7.13391	6.79756	7.32122	-0.523659	0.000165341	0.0151754	Distal Intergenic	8	26149007	26230195	81189	1	PPP2R2A	NM_002717	-100382
chr7	54609327	54613085	3759	*	3760	*	8.72269	8.3137	8.94248	-0.628777	0.000165912	0.0152007	Promoter (<=1kb)	7	54610019	54636948	26930	1	VSTM2A	NM_182546	0
chr16	7352807	7355266	2460	*	2461	*	7.57055	7.16009	7.79098	-0.630885	0.000168383	0.0154014	Intron (NM_001142333/RBFOX1, intron 4 of 14)	16	7382751	7763340	380590	1	RBFOX1	NM_145891	-27485
chr2	167350198	167351438	1241	*	1242	*	6.67456	6.21925	6.91387	-0.694619	0.000178926	0.0161239	Distal Intergenic	2	167260083	167343481	83399	2	SCN7A	NR_045628	-6717
chr3	13112842	13115505	2664	*	2665	*	8.57091	8.1839	8.78113	-0.597223	0.000179566	0.0161474	Promoter (<=1kb)	3	12938719	13114617	175899	2	IQSEC1	NM_001134382	0
chr12	99285715	99289462	3748	*	3749	*	8.88022	8.50002	9.08743	-0.587409	0.000184499	0.0164054	Promoter (<=1kb)	12	99128569	99288674	160106	2	ANKS1B	NM_001204081	0
chr3	62859166	62861881	2716	*	2717	*	8.93192	8.5682	9.13175	-0.563554	0.000188921	0.0166672	Promoter (<=1kb)	3	62384021	62861064	477044	2	CADPS	NM_003716	0
chr15	84115552	84118204	2653	*	2654	*	8.77189	8.39749	8.97651	-0.579017	0.000189207	0.0166672	Promoter (<=1kb)	15	84116091	84287493	171403	1	SH3GL3	NM_003027	0
chr6	130087859	130089207	1349	*	1350	*	7.80212	7.47229	7.9864	-0.514113	0.000189757	0.0166672	Distal Intergenic	6	129898240	130031370	133131	2	ARHGAP18	NM_033515	-56489
chr5	2110765	2112794	2030	*	2031	*	7.16384	6.7192	7.39873	-0.679532	0.000193509	0.0168927	Distal Intergenic	5	1877541	1882880	5340	2	IRX4	NM_016358	-227885
chr6	10268330	10269605	1276	*	1277	*	6.47993	6.01307	6.72398	-0.710907	0.00019551	0.0169843	Distal Intergenic	6	10412551	10416402	3852	1	LOC100130275	NR_033910	-142946
chr1	242685919	242688921	3003	*	3004	*	8.81765	8.41037	9.03671	-0.626335	0.000195591	0.0169843	Promoter (<=1kb)	1	242251689	242687998	436310	2	PLD5	NM_152666	0
chr1	98518694	98520120	1427	*	1428	*	8.11627	7.79168	8.29809	-0.506418	0.000198536	0.0170511	Distal Intergenic	1	98453556	98515249	61694	2	MIR137HG	NR_046105	-3445
chr11	9385329	9386683	1355	*	1356	*	7.52766	7.20538	7.70839	-0.503007	0.00020148	0.0172024	Distal Intergenic	11	9406169	9469674	63506	1	IPO7	NM_006391	-19486
chr2	191044736	191046739	2004	*	2005	*	8.37668	8.02399	8.5715	-0.547512	0.000202786	0.0172716	Promoter (<=1kb)	2	191045589	191068210	22622	1	C2orf88	NM_001042519	0
chr4	118953990	118956089	2100	*	2101	*	7.88946	7.56232	8.07248	-0.510169	0.000205455	0.0173364	Promoter (<=1kb)	4	118955500	119179789	224290	1	NDST3	NM_004784	0
chr10	6620959	6624051	3093	*	3094	*	8.54004	8.16344	8.74564	-0.582205	0.000206776	0.0173835	Promoter (<=1kb)	10	6469105	6622254	153150	2	PRKCQ	NM_001242413	0
chr7	137529655	137532754	3100	*	3101	*	8.66231	8.29729	8.86272	-0.565431	0.000208165	0.0174413	Promoter (<=1kb)	7	137074385	137531609	457225	2	DGKI	NM_004717	0
chr18	52384622	52386199	1578	*	1579	*	7.21531	6.82522	7.42688	-0.601661	0.000214946	0.0177654	Distal Intergenic	18	52495708	52562747	67040	1	RAB27B	NM_004163	-109509
chr15	34728017	34730461	2445	*	2446	*	7.58356	7.14025	7.8179	-0.677653	0.00021996	0.0180569	Promoter (<=1kb)	15	34671270	34729667	58398	2	GOLGA8A	NR_027409	0
chr5	174177512	174179271	1760	*	1761	*	7.44157	7.0718	7.64412	-0.572324	0.000224047	0.0182788	Promoter (<=1kb)	5	174178737	174178790	54	1	MIR4634	NR_039777	0
chr1	169277588	169279472	1885	*	1886	*	6.35267	5.89784	6.59178	-0.693939	0.000232329	0.0186679	Exon (NM_013330/NME7, exon 4 of 12)	1	169101769	169337186	235418	2	NME7	NM_013330	57714
chr12	52114996	52116113	1118	*	1119	*	6.66598	6.29386	6.86958	-0.575723	0.000244663	0.0194297	Exon (NM_001177984/SCN8A, exon 12 of 26)	12	52211676	52225701	14026	2	FIGNL2	NM_001013690	109588
chr9	93403016	93405811	2796	*	2797	*	8.24963	7.92699	8.43054	-0.503546	0.00024664	0.0194477	Promoter (<=1kb)	9	93372114	93405108	32995	2	DIRAS2	NM_017594	0
chr11	5829597	5830807	1211	*	1212	*	7.23021	6.90617	7.41177	-0.505603	0.000249951	0.0196046	Distal Intergenic	11	5841566	5842531	966	1	OR52N2	NM_001005174	-10759
chr9	104498384	104501287	2904	*	2905	*	8.24437	7.87687	8.4459	-0.569028	0.000250515	0.0196124	Promoter (<=1kb)	9	104331634	104500862	169229	2	GRIN3A	NM_133445	0
chr5	16615614	16617747	2134	*	2135	*	8.78813	8.45291	8.97492	-0.522011	0.000251515	0.0196626	Promoter (<=1kb)	5	16473147	16617167	144021	2	FAM134B	NM_001034850	0
chr2	230577575	230580327	2753	*	2754	*	8.81922	8.41506	9.03693	-0.621863	0.00025662	0.0199658	Promoter (<=1kb)	2	230222345	230579286	356942	2	DNER	NM_139072	0
chr1	113044185	113045517	1333	*	1334	*	7.74795	7.40293	7.93926	-0.536329	0.000256848	0.0199658	Intron (NM_004185/WNT2B, intron 2 of 5)	1	113051370	113063910	12541	1	WNT2B	NM_024494	-5853
chr6	101846754	101851261	4508	*	4509	*	8.68425	8.33217	8.8788	-0.54663	0.000258678	0.0200212	Promoter (<=1kb)	6	101846861	102517958	671098	1	GRIK2	NM_001166247	0
chr7	155601080	155605240	4161	*	4162	*	8.62856	8.22091	8.84777	-0.626855	0.000262003	0.0201938	Promoter (<=1kb)	7	155595558	155604967	9410	2	SHH	NM_000193	0
chr7	148035697	148037221	1525	*	1526	*	7.58815	7.18224	7.80662	-0.624379	0.000268228	0.0203601	Intron (NM_014141/CNTNAP2, intron 21 of 23)	7	148287657	148312952	25296	1	C7orf33	NM_145304	-250436
chr17	36725696	36730453	4758	*	4759	*	8.71905	8.31471	8.93683	-0.622116	0.000288323	0.0213609	Intron (NM_025248/SRCIN1, intron 2 of 18)	17	36686259	36762183	75925	2	SRCIN1	NM_025248	31730
chr3	44062910	44064268	1359	*	1360	*	7.31577	6.94822	7.51732	-0.569105	0.000288807	0.0213609	Distal Intergenic	3	44155704	44155802	99	1	MIR138-1	NR_029700	-91436
chr14	23981133	23984260	3128	*	3129	*	7.7655	7.41775	7.95806	-0.540313	0.000290012	0.0213691	Promoter (<=1kb)	14	23982019	24028790	46772	1	THTPA	NR_046052	0
chr21	32714935	32717013	2079	*	2080	*	8.25747	7.85907	8.47267	-0.613603	0.000290461	0.0213691	Intron (NM_003253/TIAM1, intron 2 of 28)	21	32490736	32931290	440555	2	TIAM1	NM_003253	214277
chr7	95401490	95403776	2287	*	2288	*	8.74034	8.40588	8.92677	-0.520895	0.000296848	0.0216489	Promoter (<=1kb)	7	95401818	95727736	325919	1	DYNC1I1	NM_001135556	0
chr5	115696058	115697942	1885	*	1886	*	7.54024	7.21712	7.72137	-0.504252	0.000296987	0.0216489	Distal Intergenic	5	115779251	115910551	131301	2	SEMA6A	NM_020796	212609
chr16	82660275	82662140	1866	*	1867	*	8.64102	8.30524	8.82807	-0.522828	0.000297041	0.0216489	Promoter (<=1kb)	16	82660399	83214630	554232	1	CDH13	NM_001220491	0
chr9	81053459	81055142	1684	*	1685	*	6.54952	6.19511	6.74513	-0.550024	0.000298352	0.0217156	Distal Intergenic	9	80912059	80945009	32951	1	PSAT1	NM_058179	141400
chr10	25463278	25466088	2811	*	2812	*	8.84657	8.48298	9.04635	-0.563365	0.000300714	0.0218007	Promoter (<=1kb)	10	25464290	25891157	426868	1	GPR158	NM_020752	0
chr6	62994796	62996933	2138	*	2139	*	8.67707	8.33362	8.86765	-0.534026	0.000301642	0.0218104	Promoter (<=1kb)	6	62389865	62996100	606236	2	KHDRBS2	NM_152688	0
chr1	108022570	108024367	1798	*	1799	*	7.08423	6.62029	7.32708	-0.706786	0.0003098	0.0221378	3' UTR	1	108113782	108231126	117345	2	VAV3	NM_001079874	206759
chr2	232549323	232552652	3330	*	3331	*	8.25566	7.84844	8.47469	-0.626247	0.000315823	0.0224513	Distal Intergenic	2	232573235	232578250	5016	1	PTMA	NM_001099285	-20583
chr8	139507750	139510196	2447	*	2448	*	8.14854	7.71832	8.37739	-0.659071	0.000318285	0.022597	Promoter (<=1kb)	8	139142266	139509065	366800	2	FAM135B	NM_015912	0
chr4	52942606	52943507	902	*	903	*	6.05019	5.62785	6.2757	-0.647846	0.000319006	0.0226189	Exon (NM_145263/SPATA18, exon 7 of 13)	4	52917593	52963458	45866	1	SPATA18	NM_145263	25013
chr2	225904597	225907889	3293	*	3294	*	9.03802	8.64826	9.24944	-0.601178	0.000321177	0.0227435	Promoter (<=1kb)	2	225629807	225907330	277524	2	DOCK10	NM_014689	0
chr5	137390030	137391524	1495	*	1496	*	7.42429	7.06665	7.62136	-0.554708	0.000322996	0.0227841	Distal Intergenic	5	137273642	137368802	95161	2	FAM13B	NM_016603	-21228
chr14	48141980	48146002	4023	*	4024	*	9.15549	8.80564	9.34902	-0.543373	0.000323735	0.0227984	Promoter (<=1kb)	14	47308828	48144157	835330	2	MDGA2	NM_001113498	0
chr7	149438715	149439929	1215	*	1216	*	7.51023	7.15814	7.70478	-0.546639	0.000326914	0.0229425	Distal Intergenic	7	149412148	149431664	19517	1	KRBA1	NM_032534	26567
chr2	154727533	154730852	3320	*	3321	*	8.82455	8.46263	9.02357	-0.560942	0.000333529	0.0231697	Promoter (<=1kb)	2	154728426	155310489	582064	1	GALNT13	NM_052917	0
chr10	64133371	64137040	3670	*	3671	*	8.78784	8.46331	8.96964	-0.506337	0.000336732	0.0232222	Promoter (<=1kb)	10	64133916	64162217	28302	1	ZNF365	NM_014951	0
chr1	178340320	178341902	1583	*	1584	*	7.36265	7.02151	7.55217	-0.530652	0.000336824	0.0232222	Intron (NM_170692/RASAL2, intron 3 of 17)	1	178310606	178448648	138043	1	RASAL2	NM_004841	29714
chr3	191217026	191218400	1375	*	1376	*	6.45769	6.12144	6.64495	-0.523516	0.000338602	0.0232691	Distal Intergenic	3	191178952	191179245	294	1	PYDC2	NM_001083308	38074
chr19	30863283	30867035	3753	*	3754	*	8.02349	7.58667	8.25511	-0.668443	0.000341319	0.0233852	Promoter (<=1kb)	19	30863328	31048965	185638	1	ZNF536	NM_014717	0
chr1	66257624	66259880	2257	*	2258	*	8.35344	7.90498	8.58992	-0.684936	0.000346099	0.0235657	Promoter (<=1kb)	1	66258193	66840262	582070	1	PDE4B	NM_001037341	0
chr1	177132140	177134623	2484	*	2485	*	8.63134	8.27145	8.82943	-0.557979	0.000351832	0.0238105	Promoter (<=1kb)	1	176830203	177134024	303822	2	ASTN1	NM_004319	0
chr13	23411897	23413033	1137	*	1138	*	6.32152	5.82026	6.57935	-0.759083	0.000359514	0.0240593	Distal Intergenic	13	23471169	23472320	1152	2	BASP1P1	NR_033774	59287
chr8	32077545	32078959	1415	*	1416	*	6.34537	5.99924	6.53719	-0.537958	0.000359572	0.0240593	Intron (NM_013962/NRG1, intron 1 of 4)	8	32405728	32586136	180409	1	NRG1	NM_001160002	-326769
chr8	80523372	80525959	2588	*	2589	*	8.27777	7.9432	8.46426	-0.521058	0.000363646	0.024249	Promoter (<=1kb)	8	80523049	80578410	55362	1	STMN2	NM_007029	323
chr3	75955429	75956649	1221	*	1222	*	6.0098	5.52898	6.25949	-0.730508	0.000375541	0.0246233	Distal Intergenic	3	75786029	75834255	48227	2	ZNF717	NM_001128223	-121174
chr16	5007497	5010724	3228	*	3229	*	9.1816	8.83057	9.37567	-0.545103	0.000378904	0.0248142	Promoter (<=1kb)	16	5008318	5069156	60839	1	SEC14L5	NM_014692	0
chr5	141262318	141264785	2468	*	2469	*	8.04675	7.67424	8.25053	-0.576287	0.00037997	0.0248543	Distal Intergenic	5	141242217	141257944	15728	2	PCDH1	NM_002587	-4374
chr8	15093678	15096109	2432	*	2433	*	8.24067	7.89889	8.43049	-0.531602	0.000387627	0.0251157	Promoter (<=1kb)	8	13947373	15095792	1148420	2	SGCZ	NM_139167	0
chr7	54731414	54732917	1504	*	1505	*	7.80454	7.41334	8.0166	-0.603265	0.000394495	0.0253628	Distal Intergenic	7	54819940	54826939	7000	2	SEC61G	NM_001012456	94022
chr8	4848921	4852557	3637	*	3638	*	9.07435	8.67241	9.29109	-0.618678	0.000394676	0.0253628	Promoter (<=1kb)	8	2792875	4852328	2059454	2	CSMD1	NM_033225	0
chr13	97761543	97762625	1083	*	1084	*	6.2852	5.94388	6.47481	-0.530926	0.000399044	0.0256135	Distal Intergenic	13	97874574	98046374	171801	1	MBNL2	NM_144778	-111949
chr7	119912362	119914741	2380	*	2381	*	8.31441	7.97503	8.50312	-0.528083	0.000408307	0.0258155	Promoter (<=1kb)	7	119913722	120390387	476666	1	KCND2	NM_012281	0
chr6	20012933	20014191	1259	*	1260	*	6.22339	5.89334	6.40777	-0.514435	0.00041204	0.0258431	Distal Intergenic	6	19837601	19842431	4831	1	ID4	NM_001546	175332
chr12	113571691	113574167	2477	*	2478	*	8.38073	7.93555	8.61585	-0.6803	0.000415094	0.0259753	Promoter (<=1kb)	12	113536624	113573559	36936	2	RASAL1	NM_001193521	0
chr6	4281579	4282618	1040	*	1041	*	6.53774	6.13387	6.75531	-0.621441	0.000419576	0.0260705	Distal Intergenic	6	4115927	4135831	19905	2	ECI2	NR_028588	-145748
chr9	114172446	114174957	2512	*	2513	*	6.8681	6.37202	7.12388	-0.751859	0.000419737	0.0260705	Exon (NM_001080398/KIAA0368, exon 22 of 51)	9	114122973	114247025	124053	2	KIAA0368	NM_001080398	72068
chr1	66427959	66429304	1346	*	1347	*	6.31666	5.93068	6.52642	-0.595744	0.000421455	0.0261039	Intron (NM_001037341/PDE4B, intron 3 of 16)	1	66458390	66840262	381873	1	PDE4B	NM_001037340	-29086
chr11	22687493	22689135	1643	*	1644	*	7.94054	7.60554	8.12722	-0.521685	0.000431365	0.0264307	Promoter (<=1kb)	11	22688160	22834547	146388	1	GAS2	NM_001143830	0
chr3	167097422	167098748	1327	*	1328	*	7.35686	7.013	7.54765	-0.534652	0.000433482	0.0264917	Promoter (<=1kb)	3	166958077	167098071	139995	2	ZBBX	NM_001199202	0
chr10	133999255	134002221	2967	*	2968	*	8.57393	8.18445	8.78523	-0.600778	0.000434877	0.0265373	Promoter (<=1kb)	10	134000414	134019280	18867	1	DPYSL4	NM_006426	0
chr16	77821788	77824051	2264	*	2265	*	8.55989	8.19782	8.75897	-0.561147	0.000444606	0.0268333	Promoter (<=1kb)	16	77822483	78014001	191519	1	VAT1L	NM_020927	0
chr12	116007598	116008776	1179	*	1180	*	6.6731	6.32786	6.86452	-0.536657	0.000446257	0.0268832	Distal Intergenic	12	116586365	116586459	95	2	MIR620	NR_030351	577683
chr2	26044669	26046151	1483	*	1484	*	6.4756	6.01351	6.71769	-0.704184	0.000447304	0.0268967	Intron (NM_018263/ASXL2, intron 2 of 11)	2	25962253	26101312	139060	2	ASXL2	NM_018263	55161
chr11	6425157	6427254	2098	*	2099	*	7.50965	7.04708	7.75194	-0.704859	0.000456293	0.0270902	Intron (NM_001164/APBB1, intron 2 of 13)	11	6416355	6440300	23946	2	APBB1	NM_001164	13046
chr3	44036366	44041522	5157	*	5158	*	9.4482	9.10652	9.63797	-0.531448	0.000457379	0.0270907	Distal Intergenic	3	44155704	44155802	99	1	MIR138-1	NR_029700	-114182
chr2	162480690	162483116	2427	*	2428	*	8.07345	7.68645	8.28366	-0.597201	0.000461194	0.027194	Promoter (<=1kb)	2	162480845	162841786	360942	1	SLC4A10	NM_001178015	0
chr2	60796005	60797949	1945	*	1946	*	6.9602	6.57053	7.17159	-0.601056	0.000471485	0.027556	Distal Intergenic	2	60684329	60780633	96305	2	BCL11A	NM_022893	-15372
chr2	105274736	105276304	1569	*	1570	*	7.3099	6.86526	7.5448	-0.679533	0.000482073	0.0279368	Distal Intergenic	2	105363095	105374177	11083	2	LOC284998	NR_038231	97873
chr11	1714556	1715798	1243	*	1244	*	7.83188	7.46425	8.03346	-0.569213	0.000485027	0.0280783	Promoter (2-3kb)	11	1718425	1718985	561	1	KRTAP5-6	NM_001012416	-2627
chr5	11383195	11386184	2990	*	2991	*	8.13065	7.78884	8.32048	-0.531635	0.000487375	0.0281253	Exon (NM_001332/CTNND2, exon 7 of 22)	5	10971952	11904110	932159	2	CTNND2	NM_001332	517926
chr20	58178572	58182234	3663	*	3664	*	8.77146	8.38213	8.9827	-0.600568	0.000489473	0.0281901	Promoter (<=1kb)	20	58179603	58422766	243164	1	PHACTR3	NM_080672	0
chr8	144128891	144130096	1206	*	1207	*	6.54504	6.22091	6.72665	-0.505742	0.000490553	0.0281901	Intron (NM_173687/C8orf31, intron 4 of 5)	8	144120679	144135720	15042	1	C8orf31	NM_173687	8212
chr10	95326016	95328411	2396	*	2397	*	7.54278	7.11316	7.77137	-0.658215	0.000492788	0.0282472	Promoter (<=1kb)	10	95326422	95349829	23408	1	O3FAR1	NM_001195755	0
chr11	10471372	10473644	2273	*	2274	*	8.4635	8.06957	8.67675	-0.607186	0.000501173	0.0285019	Promoter (<=1kb)	11	10471868	10529126	57259	1	AMPD3	NM_001172431	0
chr12	67072054	67073680	1627	*	1628	*	7.07575	6.66975	7.29426	-0.624511	0.000504899	0.0285364	Promoter (<=1kb)	12	66741211	67072925	331715	2	GRIP1	NM_001178074	0
chr3	156008509	156010578	2070	*	2071	*	8.70644	8.34352	8.90591	-0.562384	0.000514723	0.0287895	Promoter (<=1kb)	3	156008776	156256927	248152	1	KCNAB1	NM_172159	0
chr1	70032172	70035875	3704	*	3705	*	9.29724	8.95279	9.48829	-0.535495	0.00051681	0.0287902	Distal Intergenic	1	70225858	70589171	363314	1	LRRC7	NM_020794	-189983
chr15	101389009	101390760	1752	*	1753	*	7.88363	7.5627	8.06374	-0.50104	0.000519895	0.0287902	Distal Intergenic	15	101420009	101456830	36822	1	ALDH1A3	NM_000693	-29249
chr5	59187913	59190513	2601	*	2602	*	7.86336	7.42302	8.09646	-0.673436	0.000534776	0.0292475	Promoter (<=1kb)	5	58264866	59189621	924756	2	PDE4D	NM_001104631	0
chr15	32267158	32268247	1090	*	1091	*	6.6927	6.29975	6.90553	-0.605779	0.00053546	0.0292475	Distal Intergenic	15	32322686	32462384	139699	1	CHRNA7	NM_000746	-54439
chr3	32822030	32823406	1377	*	1378	*	7.98441	7.64874	8.1714	-0.522661	0.000537887	0.0292772	Distal Intergenic	3	32859510	32933771	74262	1	TRIM71	NM_001039111	-36104
chr8	56922004	56923454	1451	*	1452	*	6.90271	6.44187	7.1443	-0.702428	0.000538279	0.0292772	3' UTR	8	56986398	56986460	63	2	SNORD54	NR_002437	63006
chr6	5851006	5852248	1243	*	1244	*	7.0606	6.64718	7.28229	-0.635114	0.000557748	0.0299785	Distal Intergenic	6	5998233	6007633	9401	2	NRN1	NM_016588	155385
chr17	79137320	79140812	3493	*	3494	*	8.99976	8.66298	9.18726	-0.524285	0.000558736	0.0299785	Promoter (<=1kb)	17	79139307	79156964	17658	1	AATK-AS1	NR_027255	0
chr2	133425972	133429005	3034	*	3035	*	9.27841	8.9461	9.46384	-0.517744	0.000559163	0.0299785	Promoter (<=1kb)	2	133402337	133428481	26145	2	LYPD1	NM_144586	0
chr6	127839659	127840730	1072	*	1073	*	7.27148	6.93127	7.46057	-0.529303	0.00056189	0.0300551	Promoter (<=1kb)	6	127759551	127840500	80950	2	C6orf174	NM_001012279	0
chr3	170302092	170304076	1985	*	1986	*	8.1512	7.7874	8.35106	-0.563664	0.000562912	0.0300805	Promoter (<=1kb)	3	170177342	170303863	126522	2	SLC7A14	NM_020949	0
chr2	128990078	128991665	1588	*	1589	*	8.41218	8.0234	8.62317	-0.599769	0.000566895	0.0301174	Distal Intergenic	2	129023054	129076171	53118	2	HS6ST1	NM_004807	84506
chr1	208136196	208137578	1383	*	1384	*	7.6946	7.3556	7.88314	-0.527533	0.000570582	0.0302546	Distal Intergenic	1	208059883	208084683	24801	2	CD34	NM_001773	-51513
chr13	53311956	53314095	2140	*	2141	*	8.11243	7.7035	8.3322	-0.628696	0.000581533	0.0307377	Promoter (<=1kb)	13	53277400	53313947	36548	2	LECT1	NM_001011705	0
chr17	29717876	29720635	2760	*	2761	*	8.41386	8.06708	8.60599	-0.538911	0.000593668	0.0311179	Promoter (<=1kb)	17	29718642	29865232	146591	1	RAB11FIP4	NM_032932	0
chr5	169404152	169408050	3899	*	3900	*	8.31275	7.93871	8.5172	-0.578491	0.000595454	0.0311494	Promoter (<=1kb)	5	169290719	169407744	117026	2	FAM196B	NM_001129891	0
chr13	27333084	27335406	2323	*	2324	*	8.14428	7.79135	8.33921	-0.547864	0.0006042	0.0312816	Promoter (<=1kb)	13	27329339	27334922	5584	2	GPR12	NM_005288	0
chr9	13586746	13588634	1889	*	1890	*	6.93249	6.58572	7.1246	-0.538874	0.000608122	0.0313368	Distal Intergenic	9	13406379	13431328	24950	2	FLJ41200	NR_033863	-155418
chr6	73972028	73973894	1867	*	1868	*	8.7757	8.44122	8.96214	-0.52092	0.000610954	0.0314238	Promoter (<=1kb)	6	73951038	73972907	21870	2	KHDC1	NM_030568	0
chr2	105478091	105480753	2663	*	2664	*	8.11371	7.7714	8.30378	-0.532379	0.000620332	0.0318167	Distal Intergenic	2	105471969	105473471	1503	1	POU3F3	NM_006236	6122
chr6	111887298	111888861	1564	*	1565	*	7.08109	6.70267	7.28751	-0.584833	0.000629403	0.0320721	Promoter (<=1kb)	6	111876581	111888563	11983	2	TRAF3IP2	NM_001164283	0
chr22	48931744	48933866	2123	*	2124	*	6.93424	6.60475	7.11836	-0.513609	0.000638407	0.0323507	Intron (NM_001082967/FAM19A5, intron 1 of 3)	22	48934712	48943199	8488	2	LOC284933	NR_038917	9333
chr3	164910463	164915218	4756	*	4757	*	9.61792	9.29387	9.79949	-0.505618	0.000649854	0.0327493	Promoter (<=1kb)	3	164904508	164914469	9962	2	SLITRK3	NM_014926	0
chr16	10274169	10277482	3314	*	3315	*	8.98136	8.60259	9.18793	-0.58534	0.00065432	0.0327686	Promoter (<=1kb)	16	9856532	10275924	419393	2	GRIN2A	NM_001134408	0
chr10	133857938	133859133	1196	*	1197	*	6.53904	6.06772	6.7849	-0.717186	0.000654377	0.0327686	Distal Intergenic	10	133918313	133998313	80001	1	JAKMIP3	NM_001105521	-59180
chr9	99982947	99985110	2164	*	2165	*	7.5811	7.19986	7.78877	-0.588913	0.000654857	0.0327686	Distal Intergenic	9	100000708	100139577	138870	1	BDAG1	NR_036527	-15598
chr10	72431473	72433670	2198	*	2199	*	7.4952	7.15444	7.68455	-0.530102	0.000655247	0.0327686	Promoter (<=1kb)	10	72432559	72522195	89637	1	ADAMTS14	NM_080722	0
chr16	25702508	25705642	3135	*	3136	*	8.09751	7.66757	8.32625	-0.658684	0.000655611	0.0327686	Promoter (<=1kb)	16	25703347	26149009	445663	1	HS3ST4	NM_006040	0
chr11	126859511	126860939	1429	*	1430	*	6.10579	5.7804	6.28799	-0.507588	0.000664335	0.0329344	Promoter (1-2kb)	11	126858354	126858438	85	2	MIR3167	NR_036126	-1073
chr1	18433731	18437886	4156	*	4157	*	8.94022	8.60923	9.12504	-0.515818	0.00066584	0.0329498	Promoter (<=1kb)	1	18434240	18704977	270738	1	IGSF21	NM_032880	0
chr6	47275695	47277804	2110	*	2111	*	8.97314	8.63186	9.16273	-0.530872	0.000674057	0.0332526	Promoter (<=1kb)	6	47199268	47277680	78413	2	TNFRSF21	NM_014452	0
chr7	16459795	16461807	2013	*	2014	*	8.51311	8.1891	8.69465	-0.505548	0.00068124	0.0334955	Promoter (<=1kb)	7	16127152	16460947	333796	2	ISPD	NM_001101417	0
chr14	89493086	89494501	1416	*	1417	*	7.98213	7.63304	8.17531	-0.542269	0.000684441	0.0335376	Distal Intergenic	14	89290978	89344335	53358	1	TTC8	NM_198310	202108
chr1	210110219	210112804	2586	*	2587	*	7.83646	7.43815	8.05163	-0.61348	0.000685689	0.0335389	Promoter (<=1kb)	1	210111519	210337633	226115	1	SYT14	NM_001146261	0
chr8	116597850	116599978	2129	*	2130	*	6.96797	6.5624	7.18629	-0.623893	0.000694886	0.033868	Exon (NM_014112/TRPS1, exon 5 of 7)	8	116420724	116681228	260505	2	TRPS1	NM_014112	81250
chr11	123395738	123398380	2643	*	2644	*	8.44437	8.12306	8.62466	-0.501596	0.000725753	0.0345539	Promoter (<=1kb)	11	123396528	123493518	96991	1	GRAMD1B	NM_020716	0
chr1	160037399	160040953	3555	*	3556	*	8.98016	8.65213	9.1636	-0.511471	0.000729389	0.034627	Promoter (<=1kb)	1	160007257	160040051	32795	2	KCNJ10	NM_002241	0
chr10	23461086	23464185	3100	*	3101	*	8.10207	7.76132	8.29142	-0.530102	0.000731555	0.0346699	Distal Intergenic	10	23481460	23483181	1722	1	PTF1A	NM_178161	-17275
chr3	193788117	193789871	1755	*	1756	*	7.58953	7.25354	7.77667	-0.523131	0.000738912	0.0347188	Distal Intergenic	3	193853931	193856401	2471	1	HES1	NM_005524	-64060
chr2	62683675	62685027	1353	*	1354	*	7.70231	7.34804	7.89785	-0.549813	0.00073998	0.0347392	Distal Intergenic	2	62727356	62733604	6249	2	TMEM17	NM_198276	48577
chr2	7057075	7059375	2301	*	2302	*	8.14765	7.78757	8.34583	-0.558252	0.000748196	0.0349455	Promoter (<=1kb)	2	7057523	7184309	126787	1	RNF144A	NM_014746	0
chr12	15474989	15477811	2823	*	2824	*	8.01257	7.66453	8.20527	-0.540746	0.000753047	0.0350231	Promoter (<=1kb)	12	15475191	15751265	276075	1	PTPRO	NM_002848	0
chr7	8472931	8476496	3566	*	3567	*	8.11607	7.78118	8.30269	-0.521513	0.000776532	0.0357838	Promoter (<=1kb)	7	8473585	8792593	319009	1	NXPH1	NM_152745	0
chr8	57025408	57026727	1320	*	1321	*	7.04549	6.65957	7.25523	-0.595659	0.000778658	0.0358496	Promoter (<=1kb)	8	57025501	57026541	1041	2	MOS	NM_005372	0
chr14	97499009	97500427	1419	*	1420	*	6.96937	6.513	7.20913	-0.696129	0.000786572	0.0361231	Distal Intergenic	14	97263684	97347951	84268	1	VRK1	NM_003384	235325
chr4	17781807	17784057	2251	*	2252	*	8.63641	8.24368	8.84913	-0.605454	0.00079121	0.0362149	Promoter (<=1kb)	4	17633709	17783135	149427	2	FAM184B	NM_015688	0
chr2	131791273	131794029	2757	*	2758	*	7.86575	7.46171	8.0834	-0.621693	0.000825006	0.0372951	Intron (NM_015320/ARHGEF4, intron 5 of 13)	2	131805449	131851004	45556	2	FAM168B	NM_001009993	56975
chr7	64337160	64338495	1336	*	1337	*	7.47939	7.15084	7.66307	-0.512233	0.000829315	0.0373668	Distal Intergenic	7	64363620	64391955	28336	1	ZNF273	NM_021148	-25125
chr7	127669109	127673430	4322	*	4323	*	8.83738	8.49836	9.02592	-0.52756	0.000836406	0.0375938	Promoter (<=1kb)	7	127667124	127671002	3879	2	LRRC4	NM_022143	0
chr9	8777972	8780079	2108	*	2109	*	6.31211	5.89336	6.53609	-0.642734	0.000843851	0.0377944	Intron (NM_002839/PTPRD, intron 11 of 45)	9	8314246	8733946	419701	2	PTPRD	NM_130393	-44026
chr8	62051256	62052774	1519	*	1520	*	7.92892	7.56177	8.1303	-0.568529	0.00085045	0.0380334	Distal Intergenic	8	62200525	62414204	213680	1	CLVS1	NM_173519	-147751
chr2	121334056	121335212	1157	*	1158	*	6.50164	6.0938	6.72093	-0.627133	0.000856519	0.038185	Distal Intergenic	2	121221911	121223925	2015	2	LOC84931	NR_027181	-110131
chr16	28633632	28635258	1627	*	1628	*	6.60845	6.24693	6.80728	-0.56035	0.000858153	0.0381925	Promoter (<=1kb)	16	28616908	28634907	18000	2	SULT1A1	NM_177536	0
chr1	76079811	76082547	2737	*	2738	*	8.9092	8.55063	9.1067	-0.556072	0.000866835	0.0383027	Distal Intergenic	1	75672075	76076799	404725	2	SLC44A5	NM_152697	-3012
chr18	39878821	39879696	876	*	877	*	6.1972	5.84929	6.38984	-0.540549	0.0008798	0.0384729	Intron (NR_046174/LOC284260, intron 3 of 9)	18	39766668	40271389	504722	1	LOC284260	NR_046174	112153
chr7	71910754	71912904	2151	*	2152	*	7.82459	7.39795	8.05193	-0.65398	0.000884148	0.0386015	Distal Intergenic	7	71244476	71877360	632885	2	CALN1	NM_031468	-33394
chr8	85094312	85097643	3332	*	3333	*	8.16846	7.834	8.3549	-0.520899	0.000885642	0.0386343	Promoter (<=1kb)	8	85095453	85834078	738626	1	RALYL	NM_001100392	0
chr19	44138814	44140718	1905	*	1906	*	8.16312	7.8014	8.36205	-0.56065	0.000886309	0.0386343	Intron (NM_145296/CADM4, intron 1 of 8)	19	44126522	44143991	17470	2	CADM4	NM_145296	3273
chr10	128992887	128995638	2752	*	2753	*	8.3299	8.00691	8.51097	-0.504065	0.000890702	0.0387335	Promoter (<=1kb)	10	128933690	128994422	60733	2	FAM196A	NM_001039762	0
chr10	14214555	14216716	2162	*	2163	*	8.11678	7.7834	8.30271	-0.519304	0.000897245	0.0389563	Intron (NM_018027/FRMD4A, intron 2 of 24)	10	13685706	14372866	687161	2	FRMD4A	NM_018027	156150
chr11	84147456	84149286	1831	*	1832	*	7.70705	7.31109	7.92119	-0.610107	0.000901889	0.0390553	Intron (NM_001364/DLG2, intron 2 of 22)	11	83166056	84028382	862327	2	DLG2	NM_001206769	-119074
chr9	8854762	8859300	4539	*	4540	*	9.40694	9.08595	9.58707	-0.501124	0.000905032	0.0391396	Intron (NM_002839/PTPRD, intron 11 of 45)	9	8314246	8733946	419701	2	PTPRD	NM_130393	-120816
chr2	163694313	163696757	2445	*	2446	*	7.74746	7.4066	7.93686	-0.530265	0.000911887	0.0393431	Promoter (<=1kb)	2	163227917	163695257	467341	2	KCNH7	NM_033272	0
chr7	47293168	47294558	1391	*	1392	*	7.63263	7.31101	7.81306	-0.502058	0.000912861	0.0393541	Distal Intergenic	7	47314752	47621742	306991	2	TNS3	NM_022748	327184
chr10	129705316	129707298	1983	*	1984	*	8.34388	7.92884	8.56628	-0.637442	0.000915021	0.0393863	Promoter (<=1kb)	10	129705325	129884164	178840	1	PTPRE	NM_006504	0
chr11	26353235	26355092	1858	*	1859	*	6.88459	6.48771	7.09913	-0.611426	0.000918468	0.0394101	Promoter (<=1kb)	11	26353678	26684836	331159	1	ANO3	NM_031418	0
chr9	79305958	79307892	1935	*	1936	*	7.46453	7.09255	7.66807	-0.575519	0.000920048	0.039436	Intron (NM_015225/PRUNE2, intron 9 of 18)	9	79379354	79402465	23112	1	PCA3	NR_015342	-71462
chr17	20978238	20980663	2426	*	2427	*	7.6246	7.29094	7.81066	-0.519723	0.000924415	0.0394494	Distal Intergenic	17	20902906	20946352	43447	2	USP22	NM_015276	-31886
chr2	79739158	79742500	3343	*	3344	*	8.38239	8.06029	8.56305	-0.502759	0.000949626	0.040058	Promoter (<=1kb)	2	79740060	80875988	1135929	1	CTNNA2	NM_001164883	0
chr5	156886631	156888722	2092	*	2093	*	8.23635	7.81287	8.46234	-0.649474	0.000957307	0.0401266	Promoter (<=1kb)	5	156887027	156901730	14704	1	NIPAL4	NM_001099287	0
chr19	54926638	54928518	1881	*	1882	*	8.80669	8.47352	8.99252	-0.518998	0.000958562	0.0401266	Promoter (<=1kb)	19	54926605	54947899	21295	1	TTYH1	NM_020659	33
chr9	95569580	95572489	2910	*	2911	*	8.14692	7.78345	8.34663	-0.563184	0.000960351	0.0401266	Promoter (<=1kb)	9	95571893	95600739	28847	1	ANKRD19P	NR_026868	0
chr9	124646017	124647742	1726	*	1727	*	6.54851	6.18646	6.74759	-0.561132	0.000962493	0.0401266	Intron (NM_001139442/TTLL11, intron 6 of 8)	9	124505064	124544932	39869	1	DAB2IP	NM_138709	140953
chr4	55952588	55954562	1975	*	1976	*	6.79634	6.37969	7.01942	-0.639736	0.000963969	0.0401266	Exon (NM_002253/KDR, exon 27 of 30)	4	55944426	55991762	47337	2	KDR	NM_002253	37200
chr10	111216192	111217462	1271	*	1272	*	6.45413	5.87859	6.74019	-0.861593	0.000965783	0.0401266	Distal Intergenic	10	111624524	111683311	58788	2	XPNPEP1	NM_001167604	465849
chr11	119291354	119294222	2869	*	2870	*	8.83872	8.5035	9.02551	-0.522007	0.000984863	0.0405801	Promoter (<=1kb)	11	119288655	119294246	5592	2	THY1	NM_006288	24
chr4	168153611	168156335	2725	*	2726	*	8.81743	8.46084	9.01403	-0.553194	0.00100373	0.0408374	Promoter (<=1kb)	4	167654536	168155577	501042	2	SPOCK3	NM_001204353	0
chr20	9818150	9820357	2208	*	2209	*	8.1566	7.82025	8.34391	-0.523651	0.00100524	0.0408374	Promoter (<=1kb)	20	9518037	9819687	301651	2	PAK7	NM_020341	0
chr12	127865171	127866200	1030	*	1031	*	6.1438	5.74426	6.3595	-0.615234	0.00103478	0.041573	Distal Intergenic	12	128366162	128383184	17023	1	FLJ37505	NR_033987	-499962
chr1	239549312	239551903	2592	*	2593	*	8.70776	8.37609	8.8929	-0.516805	0.00104473	0.0418502	Distal Intergenic	1	239792373	240072717	280345	1	CHRM3	NM_000740	-240470
chr1	242406136	242409344	3209	*	3210	*	7.30196	6.98133	7.48193	-0.500601	0.00105913	0.0421619	Intron (NM_001195811/PLD5, intron 4 of 9)	1	242251689	242612784	361096	2	PLD5	NM_001195811	203440
chr5	60138498	60140795	2298	*	2299	*	8.8342	8.50997	9.01585	-0.505885	0.00106661	0.0422987	Promoter (<=1kb)	5	60047616	60140101	92486	2	ELOVL7	NM_001104558	0
chr11	40301575	40303266	1692	*	1693	*	7.24276	6.8652	7.44879	-0.583598	0.00106875	0.0422987	Intron (NM_020929/LRRC4C, intron 1 of 1)	11	40135753	40315664	179912	2	LRRC4C	NM_020929	12398
chr8	94507329	94508820	1492	*	1493	*	7.16098	6.80333	7.35806	-0.554738	0.00107828	0.04242	Intron (NR_033858/LINC00535, intron 7 of 10)	8	94358695	94712661	353967	2	LINC00535	NR_033858	203841
chr1	203096148	203099873	3726	*	3727	*	9.38397	9.05285	9.56885	-0.515997	0.00108117	0.0424849	Promoter (<=1kb)	1	203096836	203136533	39698	1	ADORA1	NM_000674	0
chr1	233430217	233432066	1850	*	1851	*	8.43441	8.07191	8.63369	-0.561779	0.00108988	0.0426927	Promoter (<=1kb)	1	233119882	233431459	311578	2	PCNXL2	NM_014801	0
chr10	118546990	118548067	1078	*	1079	*	6.33291	5.99907	6.51905	-0.519985	0.00109549	0.0428217	Distal Intergenic	10	118430703	118502085	71383	2	HSPA12A	NM_025015	-44905
chr10	1777948	1780299	2352	*	2353	*	8.18117	7.85235	8.36498	-0.512628	0.00110376	0.0430059	Promoter (<=1kb)	10	1223253	1779670	556418	2	ADARB2	NM_018702	0
chr20	9494770	9497517	2748	*	2749	*	8.48047	8.1549	8.66275	-0.507848	0.00110717	0.0430931	Promoter (<=1kb)	20	9495005	9511171	16167	1	LAMP5	NM_001199897	0
chr16	29909139	29913320	4182	*	4183	*	9.3326	9.00677	9.515	-0.508228	0.00111005	0.0431747	Promoter (<=1kb)	16	29882480	29910585	28106	2	SEZ6L2	NM_001114099	0
chr7	22491513	22492877	1365	*	1366	*	6.44494	6.07056	6.64956	-0.578997	0.00111192	0.0432142	Intron (NM_207342/STEAP1B, intron 4 of 4)	7	22459063	22539901	80839	2	STEAP1B	NM_207342	47024
chr8	56013622	56018542	4921	*	4922	*	8.0961	7.73472	8.29487	-0.560145	0.00112227	0.043372	Promoter (<=1kb)	8	56015017	56438710	423694	1	XKR4	NM_052898	0
chr1	206223088	206224564	1477	*	1478	*	7.90922	7.54493	8.1093	-0.564373	0.0011276	0.043372	Promoter (<=1kb)	1	206224283	206231482	7200	1	AVPR1B	NM_000707	0
chr10	50394827	50396968	2142	*	2143	*	7.33651	7.00338	7.52232	-0.518945	0.00113113	0.043372	Promoter (<=1kb)	10	50363891	50396407	32517	2	C10orf128	NM_001010863	0
chr14	62278658	62280904	2247	*	2248	*	7.52932	7.1167	7.75068	-0.633981	0.0011396	0.0434585	Distal Intergenic	14	62229075	62263146	34072	1	SNAPC1	NM_003082	49583
chr7	93203513	93205331	1819	*	1820	*	6.82275	6.41226	7.04318	-0.630925	0.00114752	0.0435219	Promoter (<=1kb)	7	93053799	93204042	150244	2	CALCR	NM_001164737	0
chr18	34973192	34974771	1580	*	1581	*	7.36908	7.0482	7.54916	-0.500967	0.00115379	0.043639	Intron (NM_001025087/CELF4, intron 2 of 12)	18	34823008	35146000	322993	2	CELF4	NM_001025087	171229
chr4	2869288	2872178	2891	*	2892	*	8.32914	7.92846	8.54533	-0.616875	0.0011596	0.0437984	Intron (NM_001119/ADD1, intron 1 of 14)	4	2845584	2931802	86219	1	ADD1	NM_176801	23704
chr9	37675753	37677280	1528	*	1529	*	6.43344	6.04341	6.64498	-0.601578	0.00116632	0.0439615	Intron (NM_014907/FRMPD1, intron 1 of 15)	9	37651052	37746901	95850	1	FRMPD1	NM_014907	24701
chr1	190446800	190448716	1917	*	1918	*	8.20083	7.86324	8.38872	-0.525473	0.00118634	0.0444413	Promoter (<=1kb)	1	190066797	190446759	379963	2	FAM5C	NM_199051	-41
chr10	122843534	122845090	1557	*	1558	*	6.76519	6.4397	6.94743	-0.50773	0.00119409	0.044567	Distal Intergenic	10	122521324	122610691	89368	2	LOC283089	NR_033850	-232843
chr15	64443476	64445883	2408	*	2409	*	8.70809	8.32734	8.91554	-0.588198	0.00119616	0.044567	Promoter (<=1kb)	15	64443916	64449680	5765	1	SNX22	NM_024798	0
chr14	78432019	78433113	1095	*	1096	*	7.08387	6.69082	7.29674	-0.605914	0.00119619	0.044567	Distal Intergenic	14	78266426	78400297	133872	1	ADCK1	NM_020421	165593
chrX	6144065	6147019	2955	*	2956	*	8.62952	8.27631	8.82458	-0.548272	0.00119822	0.0445817	Promoter (<=1kb)	23	5808083	6145888	337806	2	NLGN4X	NM_020742	0
chr16	62068139	62071120	2982	*	2983	*	9.29669	8.91764	9.50338	-0.585748	0.00120606	0.0447391	Promoter (<=1kb)	16	61685915	62070739	384825	2	CDH8	NM_001796	0
chr10	1462546	1464474	1929	*	1930	*	6.64287	6.31082	6.82818	-0.517358	0.00121153	0.044794	Intron (NM_018702/ADARB2, intron 1 of 9)	10	1568825	1599179	30355	1	ADARB2-AS1	NR_033387	-104351
chr1	175568024	175569206	1183	*	1184	*	6.5487	6.18578	6.74817	-0.562393	0.0012118	0.044794	Intron (NM_003285/TNR, intron 1 of 22)	1	175291935	175712752	420818	2	TNR	NM_003285	143546
chr3	45185819	45188279	2461	*	2462	*	7.78318	7.42986	7.9783	-0.548437	0.00122313	0.0450202	Promoter (<=1kb)	3	45123769	45187914	64146	2	CDCP1	NM_022842	0
chr3	182082123	182083568	1446	*	1447	*	6.57373	6.12323	6.81105	-0.687825	0.00122446	0.0450202	Distal Intergenic	3	182164758	182204150	39393	2	FLJ46066	NR_040105	120582
chr8	18743196	18744979	1784	*	1785	*	7.49071	7.14259	7.68344	-0.540853	0.00122954	0.0450289	Intron (NM_015310/PSD3, intron 2 of 15)	8	18384813	18666405	281593	2	PSD3	NM_206909	-76791
chr10	106034211	106035720	1510	*	1511	*	7.70748	7.34344	7.90745	-0.564009	0.00123396	0.0451163	Promoter (<=1kb)	10	106034887	106059176	24290	1	GSTO2	NM_001191014	0
chr18	63417121	63419084	1964	*	1965	*	8.41383	8.05333	8.61219	-0.558861	0.00123704	0.045199	Promoter (<=1kb)	18	63417488	63548175	130688	1	CDH7	NM_033646	0
chr9	17578377	17580247	1871	*	1872	*	7.94965	7.58847	8.14833	-0.55986	0.00123831	0.0452151	Promoter (<=1kb)	9	17578953	17797122	218170	1	SH3GL2	NM_003026	0
chr8	38007838	38008807	970	*	971	*	6.70562	6.33253	6.90965	-0.577117	0.00124729	0.0453176	Promoter (<=1kb)	8	38000218	38008600	8383	2	STAR	NM_000349	0
chr4	113970097	113972498	2402	*	2403	*	8.0682	7.66823	8.28408	-0.615852	0.00125197	0.045442	Promoter (<=1kb)	4	113970785	114304896	334112	1	ANK2	NM_001148	0
chr1	159140939	159143485	2547	*	2548	*	8.6201	8.29537	8.80199	-0.506618	0.00126063	0.0456054	Promoter (<=1kb)	1	159141377	159172932	31556	1	CADM3	NM_021189	0
chr13	25620620	25621925	1306	*	1307	*	7.38815	7.01526	7.5921	-0.57684	0.00127414	0.0457729	Distal Intergenic	13	25670276	25672704	2429	1	PABPC3	NM_030979	-48351
chr1	50488736	50490443	1708	*	1709	*	8.24964	7.90673	8.43998	-0.533254	0.00127444	0.0457729	Promoter (<=1kb)	1	48998527	50489626	1491100	2	AGBL4	NM_032785	0
chr12	50360763	50361961	1199	*	1200	*	7.22675	6.90408	7.40768	-0.503603	0.00129574	0.0461154	Distal Intergenic	12	50366620	50370922	4303	1	AQP6	NM_001652	-4659
chr6	165340785	165343433	2649	*	2650	*	7.80954	7.46511	8.00059	-0.535481	0.00133267	0.0468826	Distal Intergenic	6	165693153	165723111	29959	2	C6orf118	NM_144980	379678
chr5	169930550	169933804	3255	*	3256	*	7.73433	7.29693	7.96621	-0.669276	0.00134044	0.0469414	Promoter (<=1kb)	5	169931048	170163636	232589	1	KCNIP1	NM_001034837	0
chr1	50513167	50514542	1376	*	1377	*	7.05493	6.67027	7.26411	-0.593838	0.00135783	0.0473138	Promoter (<=1kb)	1	50513686	50667540	153855	1	ELAVL4	NM_001144777	0
chrX	110187176	110188910	1735	*	1736	*	6.89798	6.468	7.12674	-0.658735	0.0013645	0.0473138	Promoter (<=1kb)	23	110187513	110464173	276661	1	PAK3	NM_001128166	0
chr7	55321879	55323698	1820	*	1821	*	8.17044	7.80911	8.36919	-0.560081	0.00136472	0.0473138	Distal Intergenic	7	55433141	55501435	68295	1	LANCL2	NM_018697	-109443
chr7	32357597	32359072	1476	*	1477	*	6.77925	6.42545	6.97458	-0.549124	0.00136475	0.0473138	Distal Intergenic	7	31792632	32338383	545752	2	PDE1C	NM_001191058	-19214
chr7	64699541	64700929	1389	*	1390	*	7.52593	7.18122	7.71711	-0.535889	0.00137339	0.047493	Distal Intergenic	7	64601603	64694600	92998	1	INTS4L1	NR_027393	97938
chr8	91094016	91095483	1468	*	1469	*	6.73156	6.35876	6.93547	-0.576712	0.00139028	0.0479264	Promoter (<=1kb)	8	91070838	91095107	24270	2	CALB1	NM_004929	0
chr18	18821170	18823602	2433	*	2434	*	8.51623	8.1253	8.72817	-0.602868	0.00140339	0.0482871	Promoter (<=1kb)	18	18822203	19102791	280589	1	GREB1L	NM_001142966	0
chr3	6902123	6906194	4072	*	4073	*	8.6591	8.24468	8.88123	-0.636546	0.00142623	0.048828	Promoter (<=1kb)	3	6902802	7783218	880417	1	GRM7	NM_000844	0
chr11	40310890	40315779	4890	*	4891	*	9.41676	9.05202	9.61705	-0.565026	0.00142846	0.0488449	Promoter (<=1kb)	11	40135753	40315664	179912	2	LRRC4C	NM_020929	0
chr2	104995139	104996365	1227	*	1228	*	7.2716	6.94297	7.45531	-0.512345	0.00142958	0.0488449	Exon (NR_037885/LOC100287010, exon 3 of 3)	2	104995308	105024790	29483	2	LOC100287010	NR_037885	28425
chr1	58713860	58716489	2630	*	2631	*	8.11232	7.71781	8.32583	-0.608014	0.00143662	0.0489702	Promoter (<=1kb)	1	57463579	58716211	1252633	2	DAB1	NM_021080	0
chr6	106807942	106809441	1500	*	1501	*	7.55257	7.15961	7.7654	-0.605789	0.00144334	0.0490468	Distal Intergenic	6	106632352	106773695	141344	2	ATG5	NM_004849	-34247
chr5	138207666	138211818	4153	*	4154	*	8.9814	8.55608	9.20818	-0.652096	0.00144666	0.0490983	Promoter (<=1kb)	5	138205079	138211057	5979	2	LRRTM2	NM_015564	0
chr1	118300985	118301874	890	*	891	*	7.02417	6.68453	7.213	-0.528465	0.00144667	0.0490983	Distal Intergenic	1	118148604	118171011	22408	1	FAM46C	NM_017709	152381
chr8	63997434	63999292	1859	*	1860	*	7.75682	7.43569	7.93702	-0.501334	0.00145448	0.0491512	Promoter (<=1kb)	8	63972048	63998612	26565	2	TTPA	NM_000370	0
chr6	96462570	96465832	3263	*	3264	*	8.89641	8.55675	9.08525	-0.528502	0.00146512	0.0492681	Promoter (<=1kb)	6	96463845	96663488	199644	1	FUT9	NM_006581	0
chr7	152621540	152623454	1915	*	1916	*	8.06068	7.65442	8.27929	-0.624867	0.00147643	0.0494668	Distal Intergenic	7	152456851	152552463	95613	1	ACTR3B	NM_020445	164689
chr2	131720567	131724119	3553	*	3554	*	7.67748	7.25702	7.90219	-0.645172	0.00147776	0.0494784	Intron (NM_015320/ARHGEF4, intron 4 of 13)	2	131674224	131804836	130613	1	ARHGEF4	NM_032995	46343
chr14	23845745	23848511	2767	*	2768	*	8.25148	7.80741	8.48614	-0.678728	0.00147969	0.0494852	Promoter (<=1kb)	14	23846017	23848981	2965	1	CMTM5	NM_001037288	0
chr11	17497225	17498845	1621	*	1622	*	7.89563	7.48531	8.116	-0.630689	0.0014838	0.0495322	Promoter (<=1kb)	11	17414432	17498449	84018	2	ABCC8	NM_000352	0
chr9	112629395	112632859	3465	*	3466	*	7.59262	7.26001	7.77819	-0.518185	0.00148834	0.0495932	Exon (NM_001037293/PALM2, exon 3 of 7)	9	112542577	112934791	392215	1	PALM2-AKAP2	NM_147150	86818
chr6	152689745	152691068	1324	*	1325	*	6.4943	6.13784	6.69084	-0.553003	0.00149828	0.0497554	Exon (NM_033071/SYNE1, exon 60 of 146)	6	152442819	152957986	515168	2	SYNE1	NM_033071	266918
chr13	75149132	75150701	1570	*	1571	*	7.67355	7.34878	7.85546	-0.506679	0.00151333	0.0500385	Distal Intergenic	13	75126980	75131257	4278	1	LINC00347	NR_034025	22152
chr14	26673742	26674907	1166	*	1167	*	7.74124	7.41187	7.92531	-0.513443	0.00153127	0.0503436	Distal Intergenic	14	26915089	27066960	151872	2	NOVA1	NM_002515	392053
chr6	46702002	46703833	1832	*	1833	*	8.6592	8.33223	8.84213	-0.5099	0.00153304	0.0503436	Promoter (<=1kb)	6	46672053	46703151	31099	2	PLA2G7	NM_005084	0
chr1	110166158	110167208	1051	*	1052	*	7.62615	7.29432	7.81135	-0.517037	0.00154392	0.0504809	Promoter (<=1kb)	1	110168049	110174677	6629	1	AMPD2	NM_203404	-841
chr8	23710810	23712551	1742	*	1743	*	6.9835	6.60525	7.18983	-0.584581	0.00154441	0.0504809	Promoter (<=1kb)	8	23699434	23712320	12887	2	STC1	NM_003155	0
chr12	128674705	128675921	1217	*	1218	*	6.28094	5.91551	6.48154	-0.566029	0.00155167	0.0506249	Distal Intergenic	12	128751948	129192460	440513	1	TMEM132C	NM_001136103	-76027
chr11	43596582	43598961	2380	*	2381	*	8.19423	7.86118	8.38001	-0.51883	0.00157825	0.0510396	Distal Intergenic	11	43602944	43603033	90	1	MIR129-2	NR_029697	-3983
chr18	10131275	10132605	1331	*	1332	*	7.39914	7.02098	7.60544	-0.584456	0.00158082	0.0510468	Distal Intergenic	18	9913955	9960018	46064	1	VAPA	NM_194434	217320
chr4	82134762	82137243	2482	*	2483	*	7.94867	7.56472	8.15753	-0.592811	0.00158601	0.0510799	Distal Intergenic	4	82009837	82126215	116379	2	PRKG2	NM_006259	-8547
chr3	129405196	129408153	2958	*	2959	*	8.04906	7.71902	8.23344	-0.514414	0.00160412	0.0513409	Promoter (<=1kb)	3	129366635	129407575	40941	2	TMCC1	NR_033361	0
chr10	133251354	133252618	1265	*	1266	*	7.33812	6.9247	7.55982	-0.635121	0.00160425	0.0513409	Distal Intergenic	10	132890655	133109984	219330	2	TCERG1L	NM_174937	-141370
chr7	103968348	103971094	2747	*	2748	*	8.71964	8.34201	8.9257	-0.58369	0.00162157	0.0516002	Promoter (<=1kb)	7	103969104	104549003	579900	1	LHFPL3	NM_199000	0
chr9	126807351	126808425	1075	*	1076	*	6.67457	6.34636	6.85809	-0.511728	0.00162883	0.0516538	Distal Intergenic	9	126773889	126795442	21554	1	LHX2	NM_004789	33462
chr13	51416425	51418339	1915	*	1916	*	8.05091	7.65378	8.26556	-0.611784	0.00163347	0.0516751	Promoter (<=1kb)	13	51286759	51417885	131127	2	DLEU7	NM_198989	0
chr5	60933520	60935127	1608	*	1609	*	6.35288	5.98148	6.55615	-0.574678	0.00163556	0.0516751	Promoter (<=1kb)	5	60933636	61002362	68727	1	C5orf64	NM_173667	0
chr4	55405262	55406488	1227	*	1228	*	7.40165	6.98103	7.62643	-0.645403	0.00166762	0.052286	Distal Intergenic	4	55524095	55606881	82787	1	KIT	NM_000222	-117607
chr5	136832792	136835049	2258	*	2259	*	8.89278	8.51081	9.10077	-0.589958	0.00166894	0.052286	Promoter (<=1kb)	5	136310987	136835018	524032	2	SPOCK1	NM_004598	0
chr2	131554861	131556761	1901	*	1902	*	8.26736	7.93793	8.45146	-0.51353	0.00167459	0.0523953	Distal Intergenic	2	131513864	131525707	11844	1	FAM123C	NM_001105195	40997
chr7	64407155	64408584	1430	*	1431	*	7.1945	6.78785	7.41329	-0.625443	0.00168223	0.0525446	Distal Intergenic	7	64434830	64451414	16585	2	ZNF117	NM_015852	42830
chr11	105480088	105483784	3697	*	3698	*	9.29815	8.93717	9.49673	-0.559559	0.00169272	0.052715	Promoter (<=1kb)	11	105480800	105784231	303432	1	GRIA4	NM_001077244	0
chr21	19616619	19618466	1848	*	1849	*	8.03791	7.624	8.25982	-0.635824	0.00169375	0.052715	Promoter (<=1kb)	21	19617150	19639687	22538	1	CHODL	NM_024944	0
chr7	129141580	129143439	1860	*	1861	*	7.94149	7.54417	8.15622	-0.612047	0.00169534	0.052715	Promoter (<=1kb)	7	129142320	129152773	10454	1	LOC100287482	NM_001195243	0
chr6	136226279	136227461	1183	*	1184	*	6.27103	5.90529	6.47176	-0.566472	0.00169717	0.052715	Intron (NM_018945/PDE7B, intron 1 of 12)	6	136172834	136516709	343876	1	PDE7B	NM_018945	53445
chrX	151618599	151620396	1798	*	1799	*	6.69419	6.30504	6.90534	-0.600306	0.00170986	0.0529137	Promoter (<=1kb)	23	151335634	151619831	284198	2	GABRA3	NM_000808	0
chr7	78397992	78400813	2822	*	2823	*	8.78474	8.42598	8.98233	-0.556346	0.00173052	0.0530557	Intron (NM_012301/MAGI2, intron 2 of 21)	7	77976559	77988770	12212	1	RPL13AP17	NR_003680	421433
chr10	50886872	50888147	1276	*	1277	*	6.6364	6.25466	6.84428	-0.589616	0.00174331	0.0531566	Promoter (<=1kb)	10	50887684	50902948	15265	1	C10orf53	NM_001042427	0
chr1	216394412	216395511	1100	*	1101	*	6.4965	6.14324	6.69158	-0.548345	0.00175994	0.0533918	Intron (NM_206933/USH2A, intron 14 of 71)	1	215796236	216596738	800503	2	USH2A	NM_206933	201227
chr14	65635760	65638227	2468	*	2469	*	7.37769	7.05475	7.55874	-0.503994	0.00176637	0.0534807	Distal Intergenic	14	65550462	65569227	18766	2	MAX	NM_145114	-66533
chr4	117846638	117848081	1444	*	1445	*	7.09195	6.64991	7.32576	-0.675853	0.00177019	0.0535138	Distal Intergenic	4	118004710	118006736	2027	2	TRAM1L1	NM_152402	158655
chr10	135131974	135132959	986	*	987	*	6.18096	5.83429	6.37303	-0.53874	0.00177574	0.0535694	Distal Intergenic	10	135092134	135125841	33708	2	TUBGCP2	NR_046330	-6133
chr8	9760140	9764544	4405	*	4406	*	9.2811	8.87811	9.49829	-0.62018	0.00177881	0.0536085	Promoter (<=1kb)	8	9757574	9760839	3266	2	LOC157627	NR_024281	0
chr19	36912107	36913048	942	*	943	*	7.41999	7.098	7.60059	-0.502596	0.0017959	0.0537772	Promoter (<=1kb)	19	36912076	36913799	1724	1	LOC644189	NR_033748	31
chr1	179555031	179556162	1132	*	1133	*	6.88755	6.49485	7.10026	-0.605406	0.0017961	0.0537772	Distal Intergenic	1	179560748	179660407	99660	1	TDRD5	NM_001199091	-4586
chr9	99481548	99483013	1466	*	1467	*	7.23343	6.91306	7.41327	-0.500211	0.00179802	0.0537772	Distal Intergenic	9	99488103	99489749	1647	1	LOC441455	NR_026792	-5090
chr8	65498213	65500171	1959	*	1960	*	6.54138	6.15036	6.75335	-0.602998	0.00182294	0.0542531	Distal Intergenic	8	65492795	65496191	3397	1	BHLHE22	NM_152414	5418
chr16	56135536	56136871	1336	*	1337	*	6.63364	6.29822	6.82051	-0.522286	0.00182639	0.0542972	Exon (NR_027078/LOC283856, exon 3 of 5)	16	56126899	56225006	98108	2	LOC283856	NR_027078	88135
chr11	123228379	123230022	1644	*	1645	*	7.54459	7.19383	7.73853	-0.544703	0.0018358	0.0545176	Distal Intergenic	11	123252148	123252220	73	2	MIR4493	NR_039714	22198
chr6	162194625	162195995	1371	*	1372	*	6.11394	5.78599	6.29733	-0.51134	0.00183743	0.0545365	Intron (NM_004562/PARK2, intron 7 of 11)	6	161551057	161695107	144051	2	AGPAT4	NM_020133	-499518
chr2	89063687	89065713	2027	*	2028	*	7.02288	6.60208	7.24773	-0.645649	0.00184347	0.0546271	Promoter (<=1kb)	2	89065419	89106109	40691	1	ANKRD36BP2	NR_015424	0
chr13	26042246	26044729	2484	*	2485	*	7.26466	6.90942	7.46064	-0.551226	0.00188337	0.0551249	Exon (NM_016529/ATP8A2, exon 2 of 37)	13	25946209	26595420	649212	1	ATP8A2	NM_016529	96037
chr7	29328170	29330010	1841	*	1842	*	6.7039	6.32898	6.90876	-0.579782	0.00189943	0.0553295	Intron (NM_004067/CHN2, intron 1 of 12)	7	29234121	29553944	319824	1	CHN2	NM_004067	94049
chr8	59057847	59059468	1622	*	1623	*	7.99336	7.67255	8.17341	-0.500856	0.00191033	0.0554996	5' UTR	8	58907113	59062277	155165	1	FAM110B	NM_147189	150734
chr3	197806744	197808822	2079	*	2080	*	7.67556	7.22816	7.9116	-0.683437	0.00192278	0.0556845	Promoter (<=1kb)	3	197784404	197807542	23139	2	ANKRD18DP	NR_003291	0
chr1	2004589	2007581	2993	*	2994	*	9.25044	8.89201	9.44788	-0.555866	0.00192781	0.0557418	Promoter (<=1kb)	1	2005086	2116834	111749	1	PRKCZ	NM_001033581	0
chr8	12521819	12523433	1615	*	1616	*	6.63718	6.30043	6.82468	-0.524245	0.00193845	0.0558437	Distal Intergenic	8	12584746	12584808	63	1	MIR3926-2	NR_037495	-61313
chr4	175442740	175444519	1780	*	1781	*	8.32793	7.99472	8.51378	-0.51906	0.00197386	0.0562869	Promoter (<=1kb)	4	175411328	175444044	32717	2	HPGD	NM_001256301	0
chr2	11051220	11056445	5226	*	5227	*	8.28151	7.83623	8.51668	-0.680446	0.00199678	0.0566029	Promoter (<=1kb)	2	11052063	11054351	2289	1	KCNF1	NM_002236	0
chr6	54711001	54712452	1452	*	1453	*	7.10589	6.72399	7.31385	-0.589861	0.00200649	0.0566732	Promoter (<=1kb)	6	54711569	54806819	95251	1	FAM83B	NM_001010872	0
chr7	51296334	51297912	1579	*	1580	*	6.85685	6.52614	7.04153	-0.515394	0.00201233	0.0567506	Intron (NM_015198/COBL, intron 1 of 12)	7	51083909	51384515	300607	2	COBL	NM_015198	86603
chr11	119487220	119489108	1889	*	1890	*	6.54384	6.1865	6.74078	-0.554276	0.00205742	0.0574028	Distal Intergenic	11	119508808	119599435	90628	2	PVRL1	NM_203285	110327
chr17	9936532	9940004	3473	*	3474	*	8.09606	7.63341	8.33839	-0.704985	0.00206423	0.0574527	Promoter (<=1kb)	17	9813926	9940064	126139	2	GAS7	NM_201432	60
chr10	7486357	7487455	1099	*	1100	*	6.55992	6.21407	6.75162	-0.537541	0.00206464	0.0574527	Distal Intergenic	10	7200586	7453448	252863	2	SFMBT2	NM_001029880	-32909
chr8	81082504	81084352	1849	*	1850	*	8.17896	7.84005	8.36745	-0.527399	0.00207097	0.0575759	Promoter (<=1kb)	8	80947105	81083836	136732	2	TPD52	NM_001025253	0
chr13	107001089	107002430	1342	*	1343	*	7.38413	7.05303	7.56899	-0.515969	0.00207784	0.0577085	Distal Intergenic	13	107028911	107030142	1232	1	LINC00460	NR_034119	-26481
chr7	55448630	55450510	1881	*	1882	*	6.96003	6.62817	7.14525	-0.517074	0.00211167	0.0581185	Intron (NM_018697/LANCL2, intron 1 of 8)	7	55433141	55501435	68295	1	LANCL2	NM_018697	15489
chr12	130526391	130527405	1015	*	1016	*	6.21247	5.77491	6.44441	-0.669495	0.00214645	0.0586639	Promoter (<=1kb)	12	130517999	130526887	8889	2	LOC100190940	NR_024457	0
chr14	63511340	63513319	1980	*	1981	*	8.13333	7.69676	8.36485	-0.668086	0.00215855	0.0588188	Promoter (<=1kb)	14	63173945	63511955	338011	2	KCNH5	NM_139318	0
chr11	24517828	24519549	1722	*	1723	*	7.89162	7.53542	8.08805	-0.552624	0.00216512	0.0588811	Promoter (<=1kb)	11	24518516	25104186	585671	1	LUZP2	NM_001009909	0
chr21	34442222	34445310	3089	*	3090	*	8.8805	8.5578	9.06144	-0.503641	0.00217266	0.0589854	Promoter (<=1kb)	21	34442450	34444728	2279	1	OLIG1	NM_138983	0
chr11	43954994	43956572	1579	*	1580	*	6.16527	5.80742	6.36245	-0.555031	0.00217477	0.0589973	Distal Intergenic	11	43964106	43965433	1328	1	C11orf96	NM_001145033	-7534
chr3	23712825	23713996	1172	*	1173	*	7.10312	6.78066	7.28394	-0.503282	0.00218058	0.0590221	Distal Intergenic	3	23847384	23933131	85748	1	UBE2E1	NM_003341	-133388
chr17	77903850	77904713	864	*	865	*	6.50024	6.15532	6.69151	-0.536194	0.00218136	0.0590221	Distal Intergenic	17	77806955	77813213	6259	2	CBX4	NM_003655	-90637
chr11	121664748	121666302	1555	*	1556	*	6.43799	6.10462	6.62392	-0.519306	0.00218214	0.0590221	Distal Intergenic	11	121970465	121970552	88	2	MIR125B1	NR_029671	304250
chr4	156128645	156130571	1927	*	1928	*	7.97978	7.63955	8.16888	-0.529339	0.00218958	0.0591407	Promoter (<=1kb)	4	156129781	156138228	8448	1	NPY2R	NM_000910	0
chr13	36728608	36729648	1041	*	1042	*	6.57078	6.22356	6.76311	-0.539547	0.00221124	0.0593994	Distal Intergenic	13	36342789	36705514	362726	2	DCLK1	NM_004734	-23094
chr1	200990016	200992653	2638	*	2639	*	8.52577	8.1868	8.71429	-0.52749	0.00221417	0.0594198	Promoter (<=1kb)	1	200938514	200992828	54315	2	KIF21B	NM_001252100	175
chr8	21986885	21989248	2364	*	2365	*	8.62066	8.25895	8.81958	-0.560634	0.00222529	0.0594857	Promoter (<=1kb)	8	21971932	21988565	16634	2	HR	NM_005144	0
chr3	42742149	42744678	2530	*	2531	*	7.75022	7.33239	7.97381	-0.641416	0.00224279	0.0598369	Promoter (<=1kb)	3	42734155	42743013	8859	2	HHATL	NR_027753	0
chr10	80165803	80167539	1737	*	1738	*	7.3202	6.97888	7.50981	-0.530934	0.00225615	0.0599259	Distal Intergenic	10	80008382	80012402	4021	1	LOC100132987	NR_038985	157421
chr15	98064329	98066206	1878	*	1879	*	6.95181	6.62322	7.1355	-0.512278	0.00226462	0.0599818	Distal Intergenic	15	98285846	98417659	131814	2	LOC91948	NR_024172	351453
chr9	19787741	19789929	2189	*	2190	*	8.67447	8.30832	8.87539	-0.56707	0.00227034	0.0600464	Promoter (<=1kb)	9	19507450	19787017	279568	2	SLC24A2	NM_020344	-724
chr10	27608200	27609531	1332	*	1333	*	6.42512	6.06457	6.62352	-0.558949	0.00229146	0.060432	Distal Intergenic	10	27534782	27541235	6454	2	LOC387646	NR_003525	-66965
chr7	116151400	116152922	1523	*	1524	*	7.14952	6.78662	7.34898	-0.562367	0.00230222	0.0605685	Distal Intergenic	7	116140098	116148595	8498	1	CAV2	NM_001206748	11302
chr12	119211594	119213038	1445	*	1446	*	7.36373	6.93346	7.59261	-0.659148	0.00234636	0.0610704	Distal Intergenic	12	119419300	119600856	181557	1	SRRM4	NM_194286	-206262
chr1	200859825	200861386	1562	*	1563	*	8.18734	7.84071	8.3794	-0.538687	0.00235361	0.0611675	Promoter (<=1kb)	1	200860627	200884864	24238	1	C1orf106	NM_018265	0
chr15	27215720	27218244	2525	*	2526	*	6.89316	6.46339	7.12182	-0.65843	0.00235548	0.0611675	Promoter (<=1kb)	15	27216429	27778373	561945	1	GABRG3	NM_033223	0
chr3	138021029	138023115	2087	*	2088	*	7.0754	6.69414	7.28307	-0.588929	0.00235903	0.0612121	Exon (NM_178130/NME9, exon 11 of 12)	3	137980279	138048728	68450	2	NME9	NM_178130	25613
chr10	98744017	98745543	1527	*	1528	*	6.84283	6.50083	7.03276	-0.531928	0.00244715	0.0622045	Promoter (2-3kb)	10	98741041	98745585	4545	1	C10orf12	NM_015652	2976
chr22	32019548	32022241	2694	*	2695	*	7.92923	7.56852	8.12769	-0.559177	0.00246206	0.0624676	5' UTR	22	32014477	32026810	12334	2	PISD	NM_014338	4569
chr20	42875489	42877290	1802	*	1803	*	7.79115	7.45754	7.97719	-0.519646	0.00247127	0.0625965	Promoter (<=1kb)	20	42875739	42909557	33819	1	GDAP1L1	NM_001256738	0
chr18	75611665	75612776	1112	*	1113	*	6.54253	6.21594	6.72529	-0.509349	0.00247199	0.0625965	Distal Intergenic	18	74962008	74982096	20089	1	GALR1	NM_001480	649657
chr20	17511139	17512829	1691	*	1692	*	7.68328	7.3577	7.86557	-0.507868	0.00247518	0.062598	Promoter (<=1kb)	20	17474550	17512013	37464	2	BFSP1	NM_001195	0
chrX	69664223	69667086	2864	*	2865	*	7.82525	7.40516	8.0498	-0.644642	0.00249425	0.0629932	Promoter (<=1kb)	23	69664705	69725339	60635	1	DLG3	NM_021120	0
chr3	79815161	79817394	2234	*	2235	*	8.15489	7.80929	8.34646	-0.537173	0.00251887	0.0634398	Promoter (<=1kb)	3	78646388	79817059	1170672	2	ROBO1	NM_002941	0
chr7	138348106	138349578	1473	*	1474	*	7.21783	6.76479	7.4562	-0.691407	0.00252472	0.0635582	Promoter (<=1kb)	7	138279030	138348969	69940	2	SVOPL	NM_174959	0
chr17	10100479	10102914	2436	*	2437	*	8.88886	8.48883	9.10477	-0.615945	0.00253335	0.0636066	Promoter (<=1kb)	17	9813926	10101868	287943	2	GAS7	NM_201433	0
chr19	21750424	21752812	2389	*	2390	*	7.53544	7.12974	7.75382	-0.624074	0.00253755	0.0636179	Distal Intergenic	19	21688437	21721079	32643	1	ZNF429	NM_001001415	61987
chr19	31209820	31211391	1572	*	1573	*	8.18924	7.86028	8.37311	-0.512831	0.00253869	0.0636179	Distal Intergenic	19	30863328	31048965	185638	1	ZNF536	NM_014717	346492
chr3	8152491	8153741	1251	*	1252	*	6.17045	5.82144	6.3636	-0.542155	0.00254285	0.0636351	Distal Intergenic	3	8262834	8543344	280511	2	LOC100288428	NR_033378	389603
chr12	101187989	101191342	3354	*	3355	*	8.81506	8.41613	9.0305	-0.614375	0.00256521	0.0640055	Promoter (<=1kb)	12	101188374	101522419	334046	1	ANO4	NM_178826	0
chr6	64722301	64723613	1313	*	1314	*	6.13268	5.79751	6.31945	-0.521943	0.00256764	0.0640055	Intron (NM_001142800/EYS, intron 33 of 42)	6	64356431	64424405	67975	1	PHF3	NM_015153	365870
chr6	72891747	72893145	1399	*	1400	*	7.49487	7.16011	7.68144	-0.521335	0.00257281	0.0640344	Exon (NM_014989/RIMS1, exon 6 of 34)	6	72922514	73112845	190332	1	RIMS1	NM_001168407	-29369
chr8	19796634	19798495	1862	*	1863	*	8.41625	8.08959	8.59905	-0.509457	0.00257748	0.0641216	Promoter (<=1kb)	8	19796582	19824770	28189	1	LPL	NM_000237	52
chr1	98513895	98515284	1390	*	1391	*	7.40272	7.03286	7.60531	-0.572451	0.00258116	0.0641549	Promoter (<=1kb)	1	98453556	98515249	61694	2	MIR137HG	NR_046105	0
chr2	193057679	193061618	3940	*	3941	*	9.67835	9.329	9.87165	-0.542656	0.00258976	0.0642814	Promoter (<=1kb)	2	192814747	193059644	244898	2	TMEFF2	NM_016192	0
chr12	52213564	52216280	2717	*	2718	*	8.09936	7.66376	8.33048	-0.666724	0.00259221	0.0642989	5' UTR	12	52211676	52225701	14026	2	FIGNL2	NM_001013690	9421
chr18	56886974	56888972	1999	*	2000	*	8.0069	7.61667	8.21853	-0.601861	0.00260147	0.064408	Promoter (<=1kb)	18	56887400	56898002	10603	1	GRP	NM_001012512	0
chr14	97058632	97060180	1549	*	1550	*	7.07833	6.6602	7.30205	-0.641853	0.00262773	0.0646391	Distal Intergenic	14	96968713	97033453	64741	1	PAPOLA	NM_032632	89919
chr7	150080529	150082113	1585	*	1586	*	6.9418	6.58316	7.13933	-0.556174	0.00263404	0.0646653	Intron (NM_173680/ZNF775, intron 1 of 2)	7	150076406	150095719	19314	1	ZNF775	NM_173680	4123
chr16	52578739	52581670	2932	*	2933	*	8.79059	8.46445	8.97314	-0.508683	0.00263708	0.0646653	Promoter (<=1kb)	16	52471918	52580806	108889	2	TOX3	NM_001080430	0
chr16	12994398	12998372	3975	*	3976	*	8.65081	8.2747	8.85619	-0.581491	0.00263822	0.0646653	Promoter (<=1kb)	16	12995477	13005507	10031	1	SHISA9	NM_001145205	0
chr2	80528232	80532488	4257	*	4258	*	8.67787	8.3378	8.86689	-0.52909	0.00264415	0.0647528	Promoter (<=1kb)	2	80529003	80531487	2485	2	LRRTM1	NM_178839	0
chr17	60729496	60731251	1756	*	1757	*	8.12052	7.78727	8.30639	-0.519118	0.00264612	0.0647721	Intron (NM_006039/MRC2, intron 1 of 29)	17	60704762	60770962	66201	1	MRC2	NM_006039	24734
chr19	42391704	42392356	653	*	654	*	6.55303	6.13075	6.77852	-0.647769	0.00267305	0.065054	5' UTR	19	42388446	42411604	23159	1	ARHGEF1	NM_199002	3258
chr8	105235149	105236718	1570	*	1571	*	8.64275	8.29605	8.83484	-0.538791	0.00267803	0.0650759	Intron (NM_001100117/RIMS2, intron 19 of 23)	8	105352054	105368916	16863	1	TM7SF4	NM_030788	-115336
chr9	116298884	116301633	2750	*	2751	*	8.27613	7.79931	8.52421	-0.724909	0.00269311	0.0651367	Exon (NM_144488/RGS3, exon 20 of 26)	9	116327361	116360018	32658	1	RGS3	NM_134427	-25728
chr1	87597387	87598561	1175	*	1176	*	6.70292	6.33777	6.90339	-0.565615	0.00272717	0.0655763	Promoter (<=1kb)	1	87597609	87602352	4744	1	LOC339524	NR_026985	0
chr2	1858336	1859448	1113	*	1114	*	6.42048	6.09583	6.60233	-0.506504	0.00273244	0.065655	Intron (NM_015025/MYT1L, intron 18 of 24)	2	1635659	1748291	112633	2	PXDN	NM_012293	-110045
chr2	60808440	60809625	1186	*	1187	*	6.85528	6.43747	7.07886	-0.641394	0.00275692	0.0659545	Distal Intergenic	2	60684329	60780633	96305	2	BCL11A	NM_022893	-27807
chr5	135169817	135171880	2064	*	2065	*	8.33659	8.0076	8.52048	-0.512876	0.0027754	0.0661827	Promoter (<=1kb)	5	135170365	135224326	53962	1	SLC25A48	NM_145282	0
chr18	57363470	57365526	2057	*	2058	*	7.91279	7.58406	8.09655	-0.512494	0.00277967	0.0662101	Promoter (<=1kb)	18	57098171	57364644	266474	2	CCBE1	NM_133459	0
chr2	162270721	162275718	4998	*	4999	*	9.22696	8.86569	9.42569	-0.560005	0.00280202	0.0662892	Promoter (<=1kb)	2	162272620	162281573	8954	1	TBR1	NM_006593	0
chr17	56326307	56327590	1284	*	1285	*	7.71453	7.39039	7.89614	-0.505748	0.00280207	0.0662892	Exon (NM_001160102/LPO, exon 3 of 11)	17	56315787	56345879	30093	1	LPO	NR_027647	10520
chr2	127643282	127644527	1246	*	1247	*	7.1362	6.81466	7.31659	-0.501923	0.00280449	0.0662892	Distal Intergenic	2	127805599	127864903	59305	2	BIN1	NM_004305	220376
chr11	47614856	47616711	1856	*	1857	*	7.52338	7.07735	7.75886	-0.681505	0.00280739	0.0662892	Promoter (<=1kb)	11	47611216	47615961	4746	2	C1QTNF4	NM_031909	0
chr20	6514092	6515347	1256	*	1257	*	6.69016	6.34993	6.87927	-0.529339	0.00282388	0.0662892	Distal Intergenic	20	6748745	6760910	12166	1	BMP2	NM_001200	-233398
chr15	28199583	28201026	1444	*	1445	*	6.09711	5.62611	6.34283	-0.716726	0.00284957	0.0665825	Exon (NM_000275/OCA2, exon 17 of 24)	15	28000023	28344458	344436	2	OCA2	NM_000275	143432
chr20	42193377	42195317	1941	*	1942	*	7.80167	7.25929	8.07538	-0.816089	0.00285961	0.0666959	Promoter (<=1kb)	20	42193755	42214273	20519	1	SGK2	NM_001199264	0
chr6	114661112	114665592	4481	*	4482	*	9.29457	8.96834	9.47716	-0.508821	0.00288504	0.0670969	Distal Intergenic	6	114376750	114384041	7292	2	HS3ST5	NM_153612	-277071
chr7	63923758	63925173	1416	*	1417	*	7.00209	6.56654	7.23318	-0.666641	0.00289139	0.0671517	Distal Intergenic	7	63894071	63895895	1825	1	LOC649395	NR_029404	29687
chr5	159413768	159414964	1197	*	1198	*	7.05498	6.72215	7.24066	-0.518508	0.00289406	0.0671568	Distal Intergenic	5	159436180	159492550	56371	1	TTC1	NM_003314	-21216
chr8	11204186	11206354	2169	*	2170	*	8.23898	7.88446	8.43464	-0.550184	0.002901	0.0672042	Intron (NR_001578/TDH, intron 1 of 8)	8	11197146	11225961	28816	1	TDH	NR_001578	7040
chr9	44117828	44120153	2326	*	2327	*	6.06487	5.51195	6.34255	-0.830602	0.00291525	0.067438	Distal Intergenic	9	44387387	44391416	4030	1	LOC643648	NR_046203_1	-267234
chr7	71350474	71351716	1243	*	1244	*	6.28738	5.92565	6.48632	-0.560669	0.00293491	0.0676798	Intron (NM_001017440/CALN1, intron 4 of 5)	7	71244476	71802208	557733	2	CALN1	NM_001017440	450492
chr7	49812553	49815869	3317	*	3318	*	8.67644	8.31248	8.87637	-0.563894	0.00294967	0.0678733	Promoter (<=1kb)	7	49813257	49952138	138882	1	VWC2	NM_198570	0
chr17	60884950	60886214	1265	*	1266	*	6.20825	5.7161	6.46247	-0.74637	0.00295826	0.0679855	Promoter (<=1kb)	17	60778675	60885705	107031	2	MARCH10	NM_152598	0
chr11	36317437	36319613	2177	*	2178	*	7.16481	6.73397	7.39392	-0.659956	0.00298045	0.0682666	Promoter (<=1kb)	11	36317725	36486754	169030	1	PRR5L	NM_001160167	0
chr17	74539655	74543366	3712	*	3713	*	8.03817	7.70898	8.22215	-0.513169	0.00299181	0.0684413	3' UTR	17	74536121	74541458	5338	1	PRCD	NM_001077620	3534
chr1	160951110	160952442	1333	*	1334	*	6.52036	6.1576	6.71975	-0.562157	0.00301852	0.0686665	Distal Intergenic	1	160914816	160924589	9774	2	ITLN2	NM_080878	-26521
chr6	48035309	48037659	2351	*	2352	*	7.29268	6.95877	7.47885	-0.520084	0.00302685	0.0687281	Promoter (<=1kb)	6	47845764	48036425	190662	2	PTCHD4	NM_001013732	0
chr13	110521550	110522970	1421	*	1422	*	6.67176	6.28835	6.88038	-0.592029	0.00306481	0.0692739	Distal Intergenic	13	110406184	110438914	32731	2	IRS2	NM_003749	-82636
chr22	18347897	18349090	1194	*	1195	*	6.53768	6.15032	6.74805	-0.597738	0.00308386	0.0695611	Exon (NM_015241/MICAL3, exon 18 of 32)	22	18216906	18257431	40526	2	BID	NM_001244567	-90466
chr14	70345739	70348427	2689	*	2690	*	8.06746	7.73403	8.25341	-0.519381	0.00309093	0.0696634	Promoter (<=1kb)	14	70346114	70499083	152970	1	SMOC1	NM_001034852	0
chr3	9177152	9178814	1663	*	1664	*	7.10184	6.77003	7.28704	-0.517006	0.00311305	0.0698177	Intron (NM_001033117/SRGAP3, intron 1 of 21)	3	9022278	9291311	269034	2	SRGAP3	NM_001033117	112497
chr20	21501216	21504098	2883	*	2884	*	8.65214	8.28434	8.85381	-0.569466	0.00311799	0.0699	Distal Intergenic	20	21491660	21494664	3005	2	NKX2-2	NM_002509	-6552
chr10	110671230	110672360	1131	*	1132	*	6.93201	6.59334	7.1204	-0.527061	0.00313044	0.0700647	Distal Intergenic	10	111624524	111683311	58788	2	XPNPEP1	NM_001167604	1010951
chr2	133173119	133174610	1492	*	1493	*	8.30165	7.95635	8.49309	-0.536743	0.00313204	0.0700718	Promoter (<=1kb)	2	133174147	133404169	230023	1	GPR39	NM_001508	0
chr1	43736091	43739425	3335	*	3336	*	8.05728	7.65348	8.27483	-0.621355	0.00315997	0.0702031	Promoter (<=1kb)	1	43735665	43739673	4009	1	TMEM125	NM_144626	426
chr8	128956651	128958285	1635	*	1636	*	6.68985	6.31676	6.89388	-0.577124	0.00316156	0.0702031	Intron (NR_003367/PVT1, intron 4 of 8)	8	128972879	128972941	63	1	MIR1205	NR_031610	-14594
chr19	30015362	30021348	5987	*	5988	*	9.17557	8.84148	9.36183	-0.520349	0.00318359	0.0704776	Promoter (<=1kb)	19	29777918	30016659	238742	2	LOC284395	NR_040029	0
chr6	79619829	79621136	1308	*	1309	*	7.4933	7.16626	7.67627	-0.510004	0.00319525	0.0706388	Distal Intergenic	6	79577189	79608320	31132	1	IRAK1BP1	NM_001010844	42640
chr6	161187534	161188890	1357	*	1358	*	7.48825	7.11707	7.69143	-0.574354	0.00319608	0.0706388	Distal Intergenic	6	161123225	161175085	51861	1	PLG	NM_000301	64309
chr5	49736023	49737872	1850	*	1851	*	6.66854	6.29495	6.8728	-0.577845	0.003202	0.0706388	Promoter (<=1kb)	5	49692031	49737234	45204	2	EMB	NM_198449	0
chr3	135222135	135223330	1196	*	1197	*	6.15411	5.78802	6.35501	-0.566988	0.00320502	0.0706388	Distal Intergenic	3	135684515	135866752	182238	1	PPP2R3A	NM_001190447	-461185
chr7	143057983	143060699	2717	*	2718	*	8.57474	8.20288	8.77823	-0.575346	0.00320873	0.0706388	Promoter (<=1kb)	7	143050493	143059173	8681	2	FAM131B	NM_014690	0
chr6	27661309	27662668	1360	*	1361	*	7.04342	6.69786	7.23499	-0.537123	0.00321178	0.0706746	Promoter (<=1kb)	6	27661814	27678001	16188	1	LOC100507173	NR_038293	0
chr20	12298137	12299472	1336	*	1337	*	6.30167	5.91882	6.51004	-0.59122	0.00321409	0.070697	Distal Intergenic	20	11898565	11907243	8679	1	BTBD3	NM_014962	399572
chr10	62146703	62150227	3525	*	3526	*	8.50824	8.05383	8.74718	-0.693358	0.00322148	0.0707705	Promoter (<=1kb)	10	61786056	62149634	363579	2	ANK3	NM_020987	0
chr6	45982160	45983862	1703	*	1704	*	8.11114	7.78865	8.29198	-0.50333	0.00327156	0.0712411	Promoter (<=1kb)	6	45866190	45983626	117437	2	CLIC5	NM_016929	0
chr2	58109491	58110604	1114	*	1115	*	6.45811	6.07603	6.66614	-0.590102	0.00329201	0.0715411	Distal Intergenic	2	58273777	58387055	113279	1	VRK2	NM_001130480	-163173
chr10	60727264	60728260	997	*	998	*	6.00441	5.65136	6.1994	-0.548039	0.00332285	0.0716535	Distal Intergenic	10	60936348	61007534	71187	1	PHYHIPL	NM_032439	-208088
chr3	152373765	152375081	1317	*	1318	*	6.24242	5.85068	6.45471	-0.604037	0.00332672	0.0716674	Distal Intergenic	3	152552736	152555843	3108	1	P2RY1	NM_002563	-177655
chr15	74043036	74046018	2983	*	2984	*	8.31153	7.919	8.52416	-0.605164	0.00334015	0.071829	Promoter (<=1kb)	15	74032141	74043816	11676	2	C15orf59	NM_001039614	0
chr3	68980261	68982245	1985	*	1986	*	8.07633	7.74955	8.25917	-0.509622	0.00334215	0.0718437	Promoter (<=1kb)	3	68780915	68981761	200847	2	FAM19A4	NM_001005527	0
chr21	31310443	31312786	2344	*	2345	*	8.34659	8.00746	8.53519	-0.527733	0.00337889	0.0723598	Promoter (<=1kb)	21	30909254	31312282	403029	2	GRIK1	NM_175611	0
chr7	32108255	32111733	3479	*	3480	*	9.14149	8.81908	9.32228	-0.503203	0.00338591	0.072389	Promoter (<=1kb)	7	31792632	32110466	317835	2	PDE1C	NM_001191057	0
chr9	103234787	103237466	2680	*	2681	*	8.7386	8.31748	8.96359	-0.646116	0.00338811	0.0724062	Promoter (<=1kb)	9	103235520	103339918	104399	1	TMEFF1	NM_003692	0
chr16	62054130	62056112	1983	*	1984	*	6.35399	5.987	6.55529	-0.56829	0.00339909	0.0724997	5' UTR	16	61685915	62070739	384825	2	CDH8	NM_001796	14627
chr5	22852341	22853927	1587	*	1588	*	7.43633	7.04229	7.64963	-0.607343	0.00342121	0.0726868	Promoter (<=1kb)	5	21750973	22853731	1102759	2	CDH12	NM_004061	0
chr3	183993133	183994970	1838	*	1839	*	6.76267	6.36561	6.97729	-0.611674	0.00344986	0.0728747	Promoter (<=1kb)	3	183993799	184010819	17021	1	ECE2	NM_001037324	0
chr8	114444188	114451033	6846	*	6847	*	10.1065	9.78047	10.289	-0.508482	0.00347893	0.0732069	Promoter (<=1kb)	8	113235159	114449242	1214084	2	CSMD3	NM_052900	0
chr2	636226	637697	1472	*	1473	*	6.72046	6.37765	6.91076	-0.533115	0.00348498	0.0733062	Distal Intergenic	2	667973	677439	9467	2	TMEM18	NM_152834	39742
chr16	6532615	6534887	2273	*	2274	*	7.41578	7.06236	7.61094	-0.548579	0.00349815	0.0734987	Intron (NM_001142333/RBFOX1, intron 2 of 14)	16	6823810	7763340	939531	1	RBFOX1	NM_001142334	-288923
chr9	103790147	103792756	2610	*	2611	*	8.90645	8.57115	9.09328	-0.522121	0.00353287	0.0738324	Promoter (<=1kb)	9	103791031	104087417	296387	1	LPPR1	NM_207299	0
chr8	63159788	63162540	2753	*	2754	*	8.58728	8.25598	8.77225	-0.516268	0.00362851	0.0750354	Promoter (<=1kb)	8	63161501	63903628	742128	1	NKAIN3	NM_173688	0
chr11	27743269	27744712	1444	*	1445	*	7.2167	6.886	7.40139	-0.515389	0.0036399	0.0751252	Promoter (<=1kb)	11	27676442	27743605	67164	2	BDNF	NM_170731	0
chr2	47747356	47749226	1871	*	1872	*	7.71561	7.33457	7.92319	-0.588615	0.00364946	0.0752941	3' UTR	2	47747915	47797470	49556	2	KCNK12	NM_022055	48244
chr10	85953636	85955369	1734	*	1735	*	8.20094	7.79834	8.41798	-0.619639	0.00366262	0.0754144	Promoter (<=1kb)	10	85954412	85977121	22710	1	CDHR1	NM_033100	0
chr20	11667031	11668445	1415	*	1416	*	7.43493	7.07784	7.63176	-0.553925	0.00366628	0.0754144	Distal Intergenic	20	11871477	11907243	35767	1	BTBD3	NM_181443	-203032
chr18	13610512	13615318	4807	*	4808	*	9.19048	8.81393	9.39605	-0.582119	0.00369373	0.0756952	Promoter (<=1kb)	18	13611113	13611199	87	1	MIR4526	NR_039752	0
chr10	106398597	106403075	4479	*	4480	*	8.6643	8.31853	8.85596	-0.537432	0.00370067	0.0757249	Promoter (<=1kb)	10	106400859	107024993	624135	1	SORCS3	NM_014978	0
chr14	105069013	105071771	2759	*	2760	*	7.81974	7.39859	8.04474	-0.646149	0.00372377	0.0759139	Promoter (<=1kb)	14	105060420	105071097	10678	2	TMEM179	NM_207379	0
chr22	42347485	42349559	2075	*	2076	*	7.97239	7.61321	8.17016	-0.556955	0.00373006	0.0760141	Promoter (<=1kb)	22	42348191	42354946	6756	1	BK250D10.8	NR_024355	0
chr4	119186170	119187352	1183	*	1184	*	6.68098	6.21916	6.92296	-0.703808	0.00378453	0.0767536	Distal Intergenic	4	119199917	119200978	1062	1	SNHG8	NR_003584	-12565
chr1	113391892	113393779	1888	*	1889	*	7.8368	7.48939	8.02921	-0.539819	0.00380809	0.0770604	Distal Intergenic	1	113465972	113467295	1324	1	AKR7A2P1	NR_002796	-72193
chr4	9533641	9535083	1443	*	1444	*	7.17107	6.83892	7.35643	-0.517511	0.00384961	0.077428	Distal Intergenic	4	9557789	9557937	149	2	MIR548I2	NR_031688	22854
chr18	25703101	25705022	1922	*	1923	*	6.2731	5.94714	6.45557	-0.50843	0.00386115	0.0775114	Intron (NM_001792/CDH2, intron 2 of 15)	18	25530930	25757445	226516	2	CDH2	NM_001792	52423
chr6	158437832	158441275	3444	*	3445	*	7.77027	7.33297	8.00209	-0.66912	0.00386395	0.0775115	Promoter (<=1kb)	6	158438080	158520207	82128	1	SYNJ2	NM_001178088	0
chr1	165204338	165205732	1395	*	1396	*	7.20765	6.85433	7.40276	-0.548431	0.00389774	0.077835	Intron (NM_001174069/LMX1A, intron 4 of 8)	1	165171104	165325478	154375	2	LMX1A	NM_001174069	119746
chr14	70653536	70656431	2896	*	2897	*	9.14399	8.78913	9.3398	-0.550669	0.00393365	0.078302	Promoter (<=1kb)	14	70510934	70655787	144854	2	SLC8A3	NM_033262	0
chr8	105743402	105745001	1600	*	1601	*	6.29337	5.93953	6.48872	-0.549185	0.00394135	0.0783984	Distal Intergenic	8	105501459	105601252	99794	2	LRP12	NM_013437	-142150
chr17	56401391	56406870	5480	*	5481	*	9.55944	9.2268	9.74502	-0.518223	0.00396291	0.0785425	Promoter (<=1kb)	17	56402811	56431088	28278	1	LOC100506779	NR_038410	0
chr14	94253244	94255891	2648	*	2649	*	8.4469	8.09955	8.63928	-0.539728	0.00399439	0.0789669	Promoter (<=1kb)	14	94184644	94254766	70123	2	PRIMA1	NM_178013	0
chr11	18811745	18814415	2671	*	2672	*	8.12154	7.71285	8.34121	-0.628364	0.0040089	0.0790261	Promoter (<=1kb)	11	18749475	18813389	63915	2	PTPN5	NM_001039970	0
chr10	109673867	109675505	1639	*	1640	*	6.98611	6.54708	7.21866	-0.671584	0.00406436	0.0795018	Distal Intergenic	10	108338421	108924466	586046	2	SORCS1	NM_001206571	-749401
chr20	5891601	5893532	1932	*	1933	*	7.24923	6.90981	7.43796	-0.528141	0.00406491	0.0795018	Promoter (<=1kb)	20	5891974	5906005	14032	1	CHGB	NM_001819	0
chr2	162929710	162931320	1611	*	1612	*	7.53734	7.21206	7.71948	-0.507425	0.00408881	0.0797502	Promoter (<=1kb)	2	162848755	162931052	82298	2	DPP4	NM_001935	0
chr3	65534136	65535656	1521	*	1522	*	8.18017	7.73153	8.41673	-0.685209	0.00415379	0.0803525	Intron (NM_001033057/MAGI1, intron 2 of 22)	3	65339906	66024509	684604	2	MAGI1	NM_001033057	488853
chr4	181927536	181929156	1621	*	1622	*	6.24275	5.84776	6.45647	-0.608706	0.00416216	0.0804577	Distal Intergenic	4	181985243	182080302	95060	2	LINC00290	NR_033918	151146
chr11	115630004	115631647	1644	*	1645	*	8.06276	7.62886	8.29316	-0.664301	0.00423104	0.0812169	Promoter (<=1kb)	11	115626051	115630918	4868	2	LOC283143	NR_034148	0
chr14	76842294	76844202	1909	*	1910	*	7.61493	7.29222	7.79588	-0.503658	0.0042873	0.0818655	Intron (NM_004452/ESRRB, intron 1 of 10)	14	76837690	76968180	130491	1	ESRRB	NM_004452	4604
chr6	110299051	110301465	2415	*	2416	*	7.31032	6.88743	7.53606	-0.648626	0.00430349	0.0819259	Promoter (<=1kb)	6	110300298	110301924	1627	1	GPR6	NM_005284	0
chr5	76248775	76250714	1940	*	1941	*	8.58552	8.17978	8.80391	-0.624125	0.0043038	0.0819259	Promoter (<=1kb)	5	76248680	76265299	16620	1	CRHBP	NM_001882	95
chr4	172733329	172735952	2624	*	2625	*	8.53396	8.20596	8.71739	-0.511425	0.00431633	0.0820972	Promoter (<=1kb)	4	172734575	173961558	1226984	1	GALNTL6	NM_001034845	0
chr4	99507773	99509578	1806	*	1807	*	7.19994	6.87251	7.38309	-0.510578	0.00433762	0.082201	Intron (NM_005723/TSPAN5, intron 1 of 7)	4	99391518	99579812	188295	2	TSPAN5	NM_005723	70234
chr8	133490714	133493735	3022	*	3023	*	8.9365	8.61606	9.11637	-0.500306	0.0043741	0.0824851	Promoter (<=1kb)	8	133133105	133493004	359900	2	KCNQ3	NM_004519	0
chr14	78445768	78448044	2277	*	2278	*	7.58676	7.2352	7.78107	-0.545862	0.00437997	0.0825222	Distal Intergenic	14	78266426	78400297	133872	1	ADCK1	NM_020421	179342
chr5	36689992	36691020	1029	*	1030	*	7.30989	6.91478	7.52365	-0.608875	0.00438992	0.0825913	Distal Intergenic	5	36608431	36688436	80006	1	SLC1A3	NM_001166695	81561
chr8	9267822	9269053	1232	*	1233	*	6.08511	5.69853	6.29514	-0.596609	0.00440239	0.0827974	Distal Intergenic	8	9182561	9192590	10030	1	LOC157273	NR_040039	85261
chr14	105147176	105149005	1830	*	1831	*	7.27818	6.94285	7.46501	-0.522159	0.00450053	0.0838673	Distal Intergenic	14	105144031	105144086	56	2	MIR4710	NR_039860	-3090
chr9	17905399	17907706	2308	*	2309	*	6.96251	6.56036	7.17935	-0.618983	0.00451864	0.0839633	Distal Intergenic	9	17578953	17797122	218170	1	SH3GL2	NM_003026	326446
chr14	97207354	97208519	1166	*	1167	*	6.99703	6.66781	7.18102	-0.513203	0.00451945	0.0839633	Distal Intergenic	14	97263684	97347951	84268	1	VRK1	NM_003384	-55165
chr9	96845775	96847921	2147	*	2148	*	7.74874	7.3534	7.96261	-0.609203	0.00455133	0.0842986	Promoter (<=1kb)	9	96846711	96872138	25428	1	PTPDC1	NM_001253829	0
chr9	137966769	137969966	3198	*	3199	*	8.39006	8.03679	8.58515	-0.548355	0.00455852	0.0843464	Promoter (<=1kb)	9	137967089	138013030	45942	1	OLFM1	NM_014279	0
chr20	58550744	58552538	1795	*	1796	*	6.258	5.89528	6.45738	-0.562098	0.00463576	0.0850587	Intron (NM_177980/CDH26, intron 4 of 17)	20	58533471	58588168	54698	1	CDH26	NM_177980	17273
chr20	9486727	9489227	2501	*	2502	*	7.20444	6.87722	7.3875	-0.510279	0.00463997	0.085093	Distal Intergenic	20	9495005	9511171	16167	1	LAMP5	NM_001199897	-5778
chr6	166719122	166722640	3519	*	3520	*	8.47991	8.14827	8.66503	-0.516763	0.0046432	0.085093	Promoter (<=1kb)	6	166719168	166721871	2704	2	PRR18	NM_175922	0
chr1	63539154	63540626	1473	*	1474	*	7.06544	6.71681	7.25841	-0.541596	0.00465708	0.0852504	Distal Intergenic	1	63624754	63782901	158148	2	LINC00466	NR_038252	242275
chr2	99342417	99343204	788	*	789	*	6.26551	5.8886	6.47125	-0.582653	0.00469536	0.0855748	5' UTR	2	99235569	99347589	112021	2	MGAT4A	NM_012214	4385
chr11	109292847	109295608	2762	*	2763	*	8.1136	7.76156	8.30813	-0.546575	0.00472446	0.0858538	Promoter (<=1kb)	11	109292846	109299893	7048	1	C11orf87	NM_207645	1
chr10	8373852	8375041	1190	*	1191	*	7.31793	6.91147	7.53664	-0.625169	0.00476378	0.0862975	Distal Intergenic	10	8096667	8117164	20498	1	GATA3	NM_002051	277185
chr2	95690326	95693489	3164	*	3165	*	8.7153	8.36683	8.90819	-0.541361	0.00479858	0.0865132	Promoter (<=1kb)	2	95691479	95719735	28257	1	MAL	NM_002371	0
chr2	127838230	127840207	1978	*	1979	*	7.35394	6.9582	7.56799	-0.609795	0.00484154	0.0868557	Intron (NM_004305/BIN1, intron 1 of 14)	2	127805599	127864903	59305	2	BIN1	NM_004305	24696
chr10	98943869	98946222	2354	*	2355	*	7.62564	7.14444	7.87549	-0.731051	0.00484164	0.0868557	Promoter (<=1kb)	10	98757795	98945683	187889	2	SLIT1	NM_003061	0
chr6	146755032	146756473	1442	*	1443	*	7.52532	7.19131	7.71155	-0.520236	0.00485533	0.0869366	3' UTR	6	146864828	146876086	11259	1	RAB32	NM_006834	-108355
chr5	83016968	83018772	1805	*	1806	*	8.10418	7.72323	8.31172	-0.588487	0.00487129	0.0870236	Promoter (<=1kb)	5	82934017	83016896	82880	2	HAPLN1	NM_001884	-72
chr18	40695083	40696715	1633	*	1634	*	7.12918	6.80757	7.3096	-0.502028	0.00490069	0.0871683	Promoter (<=1kb)	18	40323192	40695657	372466	2	RIT2	NM_002930	0
chr10	48437400	48439648	2249	*	2250	*	7.8484	7.45255	8.06249	-0.609941	0.00498183	0.0876853	Promoter (<=1kb)	10	48425788	48439138	13351	2	GDF10	NM_004962	0
chr10	23982415	23985263	2849	*	2850	*	8.57042	8.20528	8.77088	-0.565601	0.00499055	0.0877122	Promoter (<=1kb)	10	23983675	24836772	853098	1	KIAA1217	NM_001098500	0
chr17	11639625	11641013	1389	*	1390	*	6.30806	5.9528	6.50405	-0.551253	0.00499524	0.0877525	Intron (NM_001372/DNAH9, intron 28 of 68)	17	11501748	11873065	371318	1	DNAH9	NM_001372	137877
chr18	64349309	64350784	1476	*	1477	*	6.25734	5.92799	6.44139	-0.513408	0.00503312	0.0878835	Distal Intergenic	18	64171321	64271216	99896	2	CDH19	NM_021153	-78093
chr15	31507409	31509225	1817	*	1818	*	7.77634	7.44498	7.96133	-0.516349	0.00511716	0.0884102	Distal Intergenic	15	31514971	31523050	8080	2	LOC283710	NM_001243538	13825
chr18	31019637	31021394	1758	*	1759	*	7.43734	7.05637	7.64488	-0.588504	0.00517135	0.0889291	Promoter (<=1kb)	18	30517366	31020045	502680	2	C18orf34	NM_001105528	0
chr16	78524125	78525431	1307	*	1308	*	6.58015	6.23493	6.77156	-0.536631	0.00519698	0.0891839	Intron (NM_016373/WWOX, intron 8 of 8)	16	78133327	79246564	1113238	1	WWOX	NM_016373	390798
chr20	54577682	54581127	3446	*	3447	*	7.63815	7.21022	7.86603	-0.65581	0.00521686	0.08936	Promoter (<=1kb)	20	54572496	54580012	7517	2	CBLN4	NM_080617	0
chr2	152827878	152830914	3037	*	3038	*	8.15675	7.83588	8.33682	-0.500942	0.00522852	0.0894034	Promoter (<=1kb)	2	152689286	152830485	141200	2	CACNB4	NM_001005747	0
chr6	142622224	142623929	1706	*	1707	*	7.86715	7.50263	8.06733	-0.564705	0.00523827	0.0894265	Promoter (<=1kb)	6	142623056	142767403	144348	1	GPR126	NM_001032394	0
chr11	49228079	49230678	2600	*	2601	*	7.45233	7.09898	7.64746	-0.548474	0.00524919	0.089428	Promoter (<=1kb)	11	49168187	49230222	62036	2	FOLH1	NM_001014986	0
chr9	90690744	90692222	1479	*	1480	*	8.12639	7.77168	8.32214	-0.550456	0.00526267	0.0894285	Distal Intergenic	9	90744220	90749900	5681	2	FAM75C2	NM_001166137	57678
chr3	158449242	158450966	1725	*	1726	*	8.48708	8.12417	8.68654	-0.562372	0.00526338	0.0894285	Promoter (<=1kb)	3	158414897	158450275	35379	2	RARRES1	NM_206963	0
chr4	144620629	144622620	1992	*	1993	*	7.86306	7.48368	8.06989	-0.58621	0.00528497	0.0896013	Promoter (<=1kb)	4	144498561	144621828	123268	2	FREM3	NM_001168235	0
chr11	4208144	4209562	1419	*	1420	*	7.84489	7.45753	8.05526	-0.597729	0.00532319	0.0900094	Distal Intergenic	11	4115924	4160106	44183	1	RRM1	NM_001033	92220
chr20	41816594	41819787	3194	*	3195	*	7.86056	7.51698	8.05121	-0.534237	0.0053319	0.0900518	Promoter (<=1kb)	20	40701392	41818557	1117166	2	PTPRT	NM_007050	0
chr7	29233455	29235793	2339	*	2340	*	9.02848	8.69142	9.21612	-0.524708	0.00533264	0.0900518	Promoter (<=1kb)	7	29234121	29553944	319824	1	CHN2	NM_004067	0
chr12	113012850	113014091	1242	*	1243	*	6.56248	6.12691	6.79358	-0.666673	0.00534658	0.090116	Distal Intergenic	12	112856536	112947717	91182	1	PTPN11	NM_002834	156314
chr22	41074819	41077021	2203	*	2204	*	7.66253	7.30976	7.85739	-0.547621	0.00539363	0.0905116	Promoter (<=1kb)	22	41075182	41078818	3637	1	MCHR1	NM_005297	0
chr7	71216876	71217978	1103	*	1104	*	6.11934	5.75598	6.31901	-0.563027	0.00547636	0.0910745	Distal Intergenic	7	70772658	70772756	99	2	MIR3914-1	NR_037477	-444120
chr2	102803374	102804830	1457	*	1458	*	8.1918	7.86058	8.37673	-0.516151	0.00548205	0.091104	Promoter (<=1kb)	2	102803433	102855811	52379	1	IL1RL2	NM_003854	0
chr1	231296642	231299416	2775	*	2776	*	8.85414	8.44379	9.07452	-0.630725	0.00550251	0.0911769	Promoter (<=1kb)	1	231298674	231357314	58641	1	TRIM67	NM_001004342	0
chr2	39470508	39472773	2266	*	2267	*	6.44292	5.98259	6.6843	-0.701711	0.00553512	0.0914723	Distal Intergenic	2	39405688	39456673	50986	2	CDKL4	NM_001009565	-13835
chr13	26063060	26064651	1592	*	1593	*	6.16663	5.8353	6.3516	-0.516299	0.00558782	0.0919072	Intron (NM_016529/ATP8A2, intron 2 of 36)	13	25946209	26595420	649212	1	ATP8A2	NM_016529	116851
chr6	12748681	12750977	2297	*	2298	*	6.7363	6.41248	6.91776	-0.505277	0.00563766	0.0923319	Exon (NM_001242648/PHACTR1, exon 4 of 15)	6	12717037	13288075	571039	1	PHACTR1	NM_030948	31644
chr4	157996700	157998600	1901	*	1902	*	7.89003	7.52918	8.08857	-0.559383	0.00567094	0.0925702	Promoter (<=1kb)	4	157997277	158093242	95966	1	GLRB	NM_000824	0
chr2	205889511	205890890	1380	*	1381	*	6.20246	5.83288	6.40493	-0.572043	0.00568593	0.0926875	Intron (NM_057177/PARD3B, intron 3 of 21)	2	205410516	206484886	1074371	1	PARD3B	NM_205863	478995
chr12	312439	314094	1656	*	1657	*	7.97424	7.60796	8.17522	-0.567257	0.00569929	0.0927022	Exon (NM_003044/SLC6A12, exon 5 of 17)	12	299243	322613	23371	2	SLC6A12	NM_003044	8519
chr2	56410811	56413384	2574	*	2575	*	8.99668	8.65403	9.1869	-0.532876	0.00572157	0.092879	Promoter (<=1kb)	2	56411258	56613309	202052	1	CCDC85A	NM_001080433	0
chr16	68770813	68772678	1866	*	1867	*	8.43845	8.06114	8.64437	-0.583232	0.00573341	0.0928992	Promoter (<=1kb)	16	68771195	68869444	98250	1	CDH1	NM_004360	0
chr6	71665205	71667457	2253	*	2254	*	9.20666	8.88253	9.38827	-0.505739	0.00573678	0.0929264	Promoter (<=1kb)	6	71571069	71666788	95720	2	B3GAT2	NM_080742	0
chr3	141378259	141379785	1527	*	1528	*	8.35279	8.01121	8.54252	-0.531313	0.00579933	0.0934641	Distal Intergenic	3	141457051	141465645	8595	1	RNF7	NM_001201370	-77266
chr7	27591390	27593583	2194	*	2195	*	6.77636	6.40499	6.97963	-0.574638	0.00584733	0.0938297	Intron (NM_152740/HIBADH, intron 4 of 7)	7	27565059	27702620	137562	2	HIBADH	NM_152740	109037
chr16	55542608	55544079	1472	*	1473	*	7.99848	7.66562	8.18416	-0.518544	0.00593408	0.0943676	Promoter (<=1kb)	16	55542913	55620582	77670	1	LPCAT2	NM_017839	0
chr1	204326553	204329306	2754	*	2755	*	8.50894	8.17769	8.69388	-0.516192	0.00594787	0.094532	Promoter (<=1kb)	1	204187981	204329057	141077	2	PLEKHA6	NM_014935	0
chr2	241757184	241760872	3689	*	3690	*	9.24139	8.92052	9.42146	-0.500944	0.00606687	0.0954832	Promoter (<=1kb)	2	241653181	241759725	106545	2	KIF1A	NM_001244008	0
chr2	47795966	47799266	3301	*	3302	*	8.54647	8.20087	8.73805	-0.537184	0.00608935	0.095645	Promoter (<=1kb)	2	47747915	47797470	49556	2	KCNK12	NM_022055	0
chr18	70208973	70212046	3074	*	3075	*	8.63413	8.26005	8.83861	-0.578552	0.00615741	0.0962183	Promoter (<=1kb)	18	70203915	70211723	7809	2	CBLN2	NM_182511	0
chr18	5890080	5891179	1100	*	1101	*	6.9563	6.50172	7.19531	-0.693593	0.00615986	0.0962292	Promoter (<=1kb)	18	5890184	5892103	1920	2	TMEM200C	NM_001080209	924
chr17	56832675	56835086	2412	*	2413	*	8.98149	8.65746	9.16305	-0.505586	0.00623293	0.0966679	Promoter (<=1kb)	17	56833232	57062534	229303	1	PPM1E	NM_014906	0
chr12	122667183	122668427	1245	*	1246	*	7.38184	7.00714	7.58659	-0.579446	0.00630995	0.0973208	Promoter (<=1kb)	12	122667667	122688018	20352	1	LRRC43	NM_001098519	0
chr18	76265607	76267146	1540	*	1541	*	6.67402	6.33775	6.86129	-0.523547	0.0063506	0.0975377	Distal Intergenic	18	76740275	76758969	18695	1	SALL3	NM_171999	-473129
chr2	191207908	191209876	1969	*	1970	*	8.53302	8.17875	8.72856	-0.549812	0.00641776	0.0978624	Promoter (<=1kb)	2	191208196	191236391	28196	1	INPP1	NM_001128928	0
chr10	88136424	88137606	1183	*	1184	*	6.48777	6.13195	6.68402	-0.552069	0.00642282	0.0978722	Distal Intergenic	10	87359312	88126250	766939	2	GRID1	NM_017551	-10174
chr3	195913344	195914401	1058	*	1059	*	6.32617	6.00277	6.50744	-0.504664	0.00642857	0.0978722	Distal Intergenic	3	195924323	195938300	13978	2	ZDHHC19	NM_001039617	23899
chr6	13180651	13182137	1487	*	1488	*	6.70424	6.34742	6.90095	-0.553532	0.00652921	0.0987116	Intron (NM_001242648/PHACTR1, intron 6 of 14)	6	13279527	13295818	16292	2	LOC100130357	NM_001242698	113681
chr1	214155781	214157046	1266	*	1267	*	7.81529	7.4726	8.00553	-0.53293	0.00655588	0.0989447	Distal Intergenic	1	214161860	214209762	47903	1	PROX1	NM_002763	-4814
chr4	21948442	21951290	2849	*	2850	*	7.75997	7.42839	7.94506	-0.516668	0.00658606	0.0990861	Promoter (<=1kb)	4	20730239	21950374	1220136	2	KCNIP4	NM_147182	0
chr5	63254748	63258688	3941	*	3942	*	7.97048	7.54432	8.19762	-0.653291	0.00662244	0.0992462	Promoter (<=1kb)	5	63256278	63257546	1269	2	HTR1A	NM_000524	0
chr1	234349512	234352270	2759	*	2760	*	8.29012	7.96028	8.47441	-0.514126	0.0066767	0.0996512	Intron (NM_173508/SLC35F3, intron 2 of 7)	1	234442213	234442285	73	1	MIR4671	NR_039818	-89943
chr5	5139473	5141926	2454	*	2455	*	8.14106	7.8065	8.32754	-0.521035	0.00668827	0.0997514	Promoter (<=1kb)	5	5140443	5320412	179970	1	ADAMTS16	NM_139056	0
chr2	229044763	229046898	2136	*	2137	*	7.26587	6.90146	7.46601	-0.564542	0.00668864	0.0997514	Promoter (<=1kb)	2	228844670	229046361	201692	2	SPHKAP	NM_001142644	0
